# Supplementary material for: Detection of Acute Radiation Sickness: A Feasibility Study in Non-Human Primates Circulating miRNAs for Triage in Radiological Events
Source: PLoS One. 2016 Dec 1;11(12):e0167333. doi: 10.1371/journal.pone.0167333 (PMC5132176; doi:10.1371/journal.pone.0167333)
Supplement: S1 File — In this file, the lymphocyte and neutrophil counts are expressed in millions per ml (× 106 · ml−1). The dose of WBI is expressed in gray (Gy). (CSV) [file pone.0167333.s001.csv]

day	animal	dose	lymphocyte	neutrophil
-55	1001	0.0	2.42	2.77
-13	1001	0.0	3.1	1.71
-10	1001	0.0	3.04	2.28
-9	1001	0.0	3.11	3.23
1	1001	0.0	4.14	2.54
2	1001	0.0	3.64	2.47
3	1001	0.0		5.07
4	1001	0.0	3.27	3.11
5	1001	0.0	3.68	5.6
6	1001	0.0	2.07	7.06
7	1001	0.0	2.42	2.57
-55	1002	0.0	3.57	3.06
-13	1002	0.0	6.64	2.79
-10	1002	0.0	6.68	2.24
-9	1002	0.0	4.64	5.36
1	1002	0.0	4.69	3.07
2	1002	0.0	5.05	3.56
3	1002	0.0	4.85	2.49
4	1002	0.0	4.9	2.61
5	1002	0.0	4.45	2.95
6	1002	0.0	5.1	4.49
7	1002	0.0	4.27	2.66
-63	1003	0.0	2.53	1.5
-14	1003	0.0	5.24	1.3
-13	1003	0.0	4.37	1.47
-12	1003	0.0	4.43	3.58
1	1003	0.0	4.71	1.98
2	1003	0.0	4.78	1.81
3	1003	0.0	4.47	1.62
4	1003	0.0	4.35	4.63
5	1003	0.0	2.35	1.8
6	1003	0.0	4.93	1.88
7	1003	0.0	4.46	4.63
-55	2001	1.0	8.27	2.71
-13	2001	1.0	8.38	3.1
-10	2001	1.0	9.8	4.86
-9	2001	1.0	9.35	3.14
1	2001	1.0	1.69	2.36
2	2001	1.0	1.28	3.98
3	2001	1.0	1.34	2.53
4	2001	1.0	1.18	3.51
5	2001	1.0	1.57	2.25
6	2001	1.0	1.62	3.91
7	2001	1.0	1.18	9.25
-55	2002	1.0	4.09	3.82
-6	2002	1.0	6.39	5.61
-5	2002	1.0	5.13	4.64
-4	2002	1.0	5.04	3.83
1	2002	1.0	1.31	3.76
2	2002	1.0	0.92	3.39
3	2002	1.0	0.81	2.51
4	2002	1.0	0.87	3.17
5	2002	1.0	1.07	2.81
6	2002	1.0	0.82	2.59
7	2002	1.0	1.27	8.79
-63	2003	1.0	2.59	4.66
-14	2003	1.0	4.68	4.42
-13	2003	1.0	4.83	6.53
-12	2003	1.0	2.95	7.15
1	2003	1.0	0.92	4.73
2	2003	1.0	1.28	4.22
3	2003	1.0	1.05	5.85
4	2003	1.0	1.44	6.33
5	2003	1.0	1.17	4.62
6	2003	1.0	1.56	4.14
7	2003	1.0	1.24	5.11
-55	3001	2.0	2.4	7.37
-13	3001	2.0	3.51	9.39
-10	3001	2.0	4.57	7.61
-9	3001	2.0	3.64	6.91
1	3001	2.0	0.91	5.26
2	3001	2.0	0.83	4.86
3	3001	2.0	0.46	5.19
4	3001	2.0	0.64	4.42
5	3001	2.0	0.67	3.25
6	3001	2.0	0.55	3.51
7	3001	2.0	0.55	5.49
-55	3002	2.0	2.91	1.59
-13	3002	2.0	4.51	3.44
-10	3002	2.0	5.2	1.31
-9	3002	2.0	6.09	3.36
1	3002	2.0	1.09	1.22
2	3002	2.0	0.58	1.51
3	3002	2.0	0.62	3.61
4	3002	2.0	0.63	1.84
5	3002	2.0	0.8	1.43
6	3002	2.0	0.7	1.0
7	3002	2.0	0.87	2.24
-63	3003	2.0	2.99	2.38
-14	3003	2.0	4.72	2.62
-13	3003	2.0	3.57	2.8
-12	3003	2.0	3.09	5.12
1	3003	2.0	0.93	3.05
2	3003	2.0	0.64	3.31
3	3003	2.0	0.57	6.46
4	3003	2.0	0.58	6.81
5	3003	2.0	0.64	2.51
6	3003	2.0	0.69	2.63
7	3003	2.0	0.78	2.57
-55	4001	3.0	5.5	2.5
-13	4001	3.0	5.09	2.14
-10	4001	3.0	5.43	4.22
-9	4001	3.0	6.05	6.16
1	4001	3.0	0.9	2.2
2	4001	3.0	0.56	2.11
3	4001	3.0	0.55	2.03
4	4001	3.0	0.56	1.13
5	4001	3.0	0.57	0.52
6	4001	3.0	0.56	0.58
7	4001	3.0	0.6	4.23
-55	4002	3.0	2.72	2.91
-6	4002	3.0	4.88	2.9
-5	4002	3.0	3.69	3.81
-4	4002	3.0	2.91	4.06
1	4002	3.0	0.48	1.91
2	4002	3.0	0.46	3.46
3	4002	3.0	0.54	3.42
4	4002	3.0	0.7	2.04
5	4002	3.0	0.74	1.62
6	4002	3.0	0.81	1.03
7	4002	3.0	0.63	4.35
-63	4003	3.0	4.73	3.83
-14	4003	3.0	5.95	5.35
-13	4003	3.0	5.44	5.51
-12	4003	3.0	3.54	6.05
1	4003	3.0	1.03	3.77
2	4003	3.0	0.67	3.39
3	4003	3.0	0.36	3.14
4	4003	3.0	0.46	2.83
5	4003	3.0	0.48	2.73
6	4003	3.0	0.55	2.07
7	4003	3.0	0.54	2.51
-55	5001	5.5	1.84	2.91
-13	5001	5.5	3.29	5.01
-10	5001	5.5	3.99	3.08
-9	5001	5.5	3.14	4.71
1	5001	5.5	0.37	2.09
2	5001	5.5	0.41	2.54
3	5001	5.5	0.31	3.0
4	5001	5.5	0.33	1.01
5	5001	5.5	0.48	0.38
6	5001	5.5	0.31	0.51
7	5001	5.5	0.26	1.89
-55	5002	5.5	5.76	1.8
-13	5002	5.5	5.74	2.21
-10	5002	5.5	5.67	3.04
-9	5002	5.5	8.29	7.69
1	5002	5.5	0.37	3.06
2	5002	5.5	0.17	4.6
3	5002	5.5	0.1	3.09
4	5002	5.5	0.14	1.0
5	5002	5.5	0.18	0.45
6	5002	5.5	0.2	0.35
7	5002	5.5	0.18	3.72
-63	5003	5.5	1.62	1.72
-14	5003	5.5	2.81	1.94
-13	5003	5.5	2.6	2.35
-12	5003	5.5	1.9	4.58
1	5003	5.5	0.43	2.17
2	5003	5.5	0.49	1.92
3	5003	5.5	0.44	2.2
4	5003	5.5	0.38	0.69
5	5003	5.5	0.45	0.24
6	5003	5.5	0.49	0.28
7	5003	5.5	0.26	10.79
-55	6001	6.5	3.12	3.01
-13	6001	6.5	5.83	3.16
-10	6001	6.5	5.44	3.71
-9	6001	6.5	6.1	5.42
1	6001	6.5	0.35	1.86
2	6001	6.5	0.35	1.49
3	6001	6.5	0.14	0.52
4	6001	6.5	0.18	0.27
5	6001	6.5	0.22	0.06
6	6001	6.5	0.09	0.1
7	6001	6.5	0.29	2.9
-55	6002	6.5	2.64	2.47
-6	6002	6.5	4.22	4.31
-5	6002	6.5	3.59	3.27
-4	6002	6.5	3.84	3.93
1	6002	6.5	0.17	2.1
2	6002	6.5	0.19	1.97
3	6002	6.5	0.18	0.65
4	6002	6.5	0.19	0.31
5	6002	6.5	0.35	0.16
6	6002	6.5	0.37	0.32
7	6002	6.5	0.31	3.18
-63	6003	6.5	6.04	1.7
-14	6003	6.5	5.21	2.21
-13	6003	6.5	6.42	6.1
-12	6003	6.5	5.98	3.67
1	6003	6.5	0.55	1.26
2	6003	6.5	0.35	1.15
3	6003	6.5	0.25	1.53
4	6003	6.5	0.17	0.34
5	6003	6.5	0.19	0.26
6	6003	6.5		0.0
7	6003	6.5	0.19	0.0
0	6003	6.5	0.0	3.58
0	6003	6.5	0.0	2.02
-55	1501	0.0	3.09	4.95
-13	1501	0.0	6.39	5.75
-10	1501	0.0	7.78	3.46
-9	1501	0.0	4.94	5.46
1	1501	0.0	6.84	3.27
2	1501	0.0	7.12	2.34
3	1501	0.0	5.43	2.62
4	1501	0.0	5.06	2.51
5	1501	0.0	6.66	4.29
6	1501	0.0	2.35	2.77
7	1501	0.0	8.34	3.54
-63	1502	0.0	2.99	6.98
-14	1502	0.0	7.2	3.95
-13	1502	0.0	7.89	6.19
-12	1502	0.0	5.57	4.63
1	1502	0.0	5.99	7.18
2	1502	0.0	7.04	5.29
3	1502	0.0	6.28	4.63
4	1502	0.0	5.43	4.19
5	1502	0.0	5.22	3.21
6	1502	0.0	7.49	2.66
7	1502	0.0	7.32	6.29
-63	1503	0.0	3.19	7.0
-14	1503	0.0	5.52	4.48
-13	1503	0.0	4.95	4.79
-12	1503	0.0	4.1	4.36
1	1503	0.0	3.61	4.22
2	1503	0.0	4.52	3.2
3	1503	0.0	3.69	4.38
4	1503	0.0	3.43	4.25
5	1503	0.0	3.94	4.57
6	1503	0.0	4.2	4.12
7	1503	0.0	3.82	3.53
-55	2501	1.0	3.42	3.52
-13	2501	1.0	6.79	4.12
-10	2501	1.0	6.61	5.16
-9	2501	1.0	4.33	2.73
1	2501	1.0	1.59	2.55
2	2501	1.0	1.08	3.05
3	2501	1.0	0.9	3.51
4	2501	1.0	0.93	2.74
5	2501	1.0	1.21	2.76
6	2501	1.0	1.16	5.75
7	2501	1.0	1.02	5.93
-63	2502	1.0	2.11	5.38
-21	2502	1.0	4.44	6.58
-18	2502	1.0	4.82	5.53
-17	2502	1.0	4.03	4.83
1	2502	1.0	1.1	4.79
2	2502	1.0	1.12	4.94
3	2502	1.0	1.1	6.64
4	2502	1.0	0.92	2.99
5	2502	1.0	1.08	3.9
6	2502	1.0	1.37	6.7
7	2502	1.0	1.26	4.95
-63	2603	1.0	2.52	4.23
-14	2603	1.0	3.42	4.77
-13	2603	1.0	3.24	10.41
-12	2603	1.0	2.88	4.08
1	2603	1.0	1.06	3.26
2	2603	1.0	1.09	3.62
3	2603	1.0	0.9	2.47
4	2603	1.0	1.03	4.03
5	2603	1.0	0.5	3.42
6	2603	1.0	1.08	2.85
7	2603	1.0	0.79	13.3
-55	3601	2.0	2.33	2.27
-11	3601	2.0	3.6	3.14
-10	3601	2.0	4.98	4.28
-9	3601	2.0	4.31	1.68
1	3601	2.0	1.16	2.86
2	3601	2.0	0.72	2.6
3	3601	2.0	0.52	1.3
4	3601	2.0	0.71	1.05
5	3601	2.0	0.89	1.02
6	3601	2.0	0.76	2.99
7	3601	2.0	0.56	3.13
-63	3502	2.0	4.73	3.46
-14	3502	2.0	6.26	3.32
-13	3502	2.0	4.94	5.61
-12	3502	2.0	4.18	2.95
1	3502	2.0	0.8	3.06
2	3502	2.0	0.9	3.38
3	3502	2.0	0.94	3.01
4	3502	2.0	0.8	4.29
5	3502	2.0	1.02	2.19
6	3502	2.0	1.53	3.07
7	3502	2.0	1.22	1.1
-63	3603	2.0	7.93	1.16
-14	3603	2.0	8.58	1.08
-13	3603	2.0	8.64	4.49
-12	3603	2.0	7.0	2.33
1	3603	2.0	1.74	2.45
2	3603	2.0	1.54	2.65
3	3603	2.0	1.11	1.99
4	3603	2.0	0.79	2.18
5	3603	2.0	0.91	1.66
6	3603	2.0	1.17	2.76
7	3603	2.0	1.18	5.34
-55	4501	3.0	2.34	5.11
-13	4501	3.0	4.56	5.87
-10	4501	3.0	4.41	3.4
-9	4501	3.0	4.54	2.18
1	4501	3.0	0.44	4.34
2	4501	3.0	0.51	1.92
3	4501	3.0	0.29	2.22
4	4501	3.0	0.34	1.45
5	4501	3.0	0.53	1.84
6	4501	3.0	0.45	7.36
7	4501	3.0	0.49	2.86
-63	4502	3.0	3.55	2.82
-21	4502	3.0	5.06	2.96
-18	4502	3.0	6.09	8.15
-17	4502	3.0	5.82	3.78
1	4502	3.0	1.23	3.41
2	4502	3.0	0.82	2.95
3	4502	3.0	0.59	2.24
4	4502	3.0	0.58	0.87
5	4502	3.0	0.5	1.41
6	4502	3.0	0.5	5.31
7	4502	3.0	0.89	3.89
-63	4503	3.0	1.79	3.83
-14	4503	3.0	3.04	6.04
-13	4503	3.0	2.77	10.02
-12	4503	3.0	2.11	4.8
1	4503	3.0	0.76	4.86
2	4503	3.0	0.79	3.58
3	4503	3.0	0.72	1.91
4	4503	3.0	0.47	2.37
5	4503	3.0	0.57	1.77
6	4503	3.0	0.58	3.44
7	4503	3.0	0.46	3.55
-55	5501	5.5	4.18	6.51
-13	5501	5.5	4.41	4.14
-10	5501	5.5	5.34	4.56
-9	5501	5.5	6.48	2.68
1	5501	5.5	0.53	3.47
2	5501	5.5	0.51	2.93
3	5501	5.5	0.24	0.88
4	5501	5.5	0.24	0.46
5	5501	5.5	0.59	0.44
6	5501	5.5	0.47	3.91
7	5501	5.5	0.21	4.48
-63	5602	5.5	2.51	4.26
-21	5602	5.5	4.34	6.51
-13	5602	5.5	3.89	12.17
-12	5602	5.5	3.21	2.82
1	5602	5.5	0.23	3.17
2	5602	5.5	0.25	2.41
3	5602	5.5	0.2	0.81
4	5602	5.5	0.2	0.34
5	5602	5.5	0.19	0.38
6	5602	5.5	0.21	2.69
7	5602	5.5	0.18	2.93
-63	5503	5.5	3.11	6.27
-14	5503	5.5	4.29	5.63
-13	5503	5.5	5.17	6.13
-12	5503	5.5	4.61	3.05
1	5503	5.5	0.61	1.99
2	5503	5.5	0.64	1.26
3	5503	5.5	0.47	0.52
4	5503	5.5	0.35	0.48
5	5503	5.5	0.48	0.66
6	5503	5.5	0.4	3.31
7	5503	5.5	0.28	6.32
-55	6501	6.5	4.02	3.4
-13	6501	6.5	2.61	1.92
-10	6501	6.5	4.15	5.19
-9	6501	6.5	4.87	1.61
1	6501	6.5	0.45	1.87
2	6501	6.5	0.48	1.02
3	6501	6.5	0.32	0.43
4	6501	6.5	0.32	0.14
5	6501	6.5	0.36	0.23
6	6501	6.5	0.35	5.93
7	6501	6.5	0.38	6.45
-63	6502	6.5	3.2	9.94
-21	6502	6.5	3.56	6.42
-18	6502	6.5	3.69	11.38
-17	6502	6.5	6.43	5.18
1	6502	6.5	0.71	2.94
2	6502	6.5	0.36	3.08
3	6502	6.5	0.59	1.05
4	6502	6.5	0.47	0.4
5	6502	6.5	0.43	0.38
6	6502	6.5	0.65	2.69
7	6502	6.5	0.59	7.95
-63	6503	6.5	4.26	7.98
-14	6503	6.5	4.13	5.15
-13	6503	6.5	3.6	8.86
-12	6503	6.5	3.43	3.38
1	6503	6.5	0.43	3.14
2	6503	6.5	0.32	2.31
3	6503	6.5	0.31	0.86
4	6503	6.5	0.26	0.35
5	6503	6.5	0.26	0.32
6	6503	6.5	0.35
7	6503	6.5	0.2
