# Supplementary material for: Detection of Acute Radiation Sickness: A Feasibility Study in Non-Human Primates Circulating miRNAs for Triage in Radiological Events
Source: PLoS One. 2016 Dec 1;11(12):e0167333. doi: 10.1371/journal.pone.0167333 (PMC5132176; doi:10.1371/journal.pone.0167333)
Supplement: S2 File — In this file, the lymphocyte and neutrophil counts are expressed in millions per ml (× 106 · ml−1). The dose of LPS administered is expressed in mg/kg. (CSV) [file pone.0167333.s002.csv]

day	animal	dose	lymphocyte	neutrophil
-1	1101	0.0	2.46	6.55
-1	1002	0.0	4.6	4.92
-1	2001	0.7	4.27	6.01
-1	2002	0.7	3.91	14.7
-1	4001	2.1	6.13	4.18
-1	4002	2.1	3.56	3.37
-1	5101	2.8	2.41	3.97
-1	5002	2.8	4.78	4.58
2	1101	0.0	3.08	5.38
2	1002	0.0	2.74	4.08
2	2001	0.7	2.94	11.85
2	2002	0.7	3.56	13.26
2	4001	2.1	2.24	9.58
2	4002	2.1	2.59	12.17
2	5101	2.8	1.92	13.17
2	5002	2.8	3.61	10.85
3	1101	0.0	4.03	3.51
3	1002	0.0	3.08	3.51
3	2001	0.7	3.67	9.18
3	2002	0.7	4.48	7.01
3	4001	2.1	2.69	4.38
3	4002	2.1	4.15	8.22
3	5101	2.8	1.84	6.2
3	5002	2.8	4.55	7.16
6	1101	0.0	1.94	2.7
6	1002	0.0	1.69	2.16
6	2001	0.7	4.1	3.62
10	4001	2.1	5.33	4.34
10	4002	2.1	7.17	2.64
10	5101	2.8	6.32	2.2
10	5002	2.8	5.66	4.98
