# Supplementary material for: Detection of Acute Radiation Sickness: A Feasibility Study in Non-Human Primates Circulating miRNAs for Triage in Radiological Events
Source: PLoS One. 2016 Dec 1;11(12):e0167333. doi: 10.1371/journal.pone.0167333 (PMC5132176; doi:10.1371/journal.pone.0167333)
Supplement: S3 File — Raw NanoString data for miRNA extracted from NHP plasma before and after WBI. (CSV) [file pone.0167333.s003.csv]

	D1_0.0Gy_03	D1_0.0Gy_03	D3_0.0Gy_03	D3_0.0Gy_03	D7_0.0Gy_03	D7_0.0Gy_03	D0_0.0Gy_01	D0_0.0Gy_01	D3_0.0Gy_01	D7_0.0Gy_01	D0_0.0Gy_02	D0_0.0Gy_02	D3_0.0Gy_02	D7_0.0Gy_02	D0_0.0Gy_03	D3_0.0Gy_03	D3_0.0Gy_03	D7_0.0Gy_03	D7_0.0Gy_03	D0_1.0Gy_03	D0_1.0Gy_03	D3_1.0Gy_03	D3_1.0Gy_03	D7_1.0Gy_03	D7_1.0Gy_03	D0_1.0Gy_02	D0_1.0Gy_02	D1_1.0Gy_02	D1_1.0Gy_02	D3_1.0Gy_02	D7_1.0Gy_02	D0_1.0Gy_03	D0_1.0Gy_03	D3_1.0Gy_03	D3_1.0Gy_03	D7_1.0Gy_03	D7_1.0Gy_03	D1_1.0Gy_03	D1_1.0Gy_03	D0_3.0Gy_03	D3_3.0Gy_03	D3_3.0Gy_03	D7_3.0Gy_03	D7_3.0Gy_03	D0_3.0Gy_01	D0_3.0Gy_01	D7_3.0Gy_01	D0_3.0Gy_02	D0_3.0Gy_02
LIG_POS_B	6408.0	5769.0	7671.0	6575.0	7535.0	6394.0	7064.0	7238.0	7088.0	7701.0	6034.0	6010.0	6175.0	5616.0	6925.0	7671.0	6575.0	7535.0	6394.0	5890.0	5766.0	5908.0	5014.0	7074.0	6668.0	7384.0	5297.0	6042.0	5400.0	8113.0	5990.0	5890.0	5766.0	5908.0	5014.0	7074.0	6668.0	6179.0	4938.0	5518.0	6518.0	5531.0	7243.0	7195.0	8095.0	7087.0	5362.0	6086.0	6522.0
LIG_NEG_C	15.0	12.0	19.0	13.0	18.0	10.0	15.0	11.0	18.0	13.0	19.0	3.0	20.0	21.0	20.0	19.0	13.0	18.0	10.0	13.0	10.0	13.0	19.0	18.0	16.0	13.0	7.0	10.0	8.0	13.0	19.0	13.0	10.0	13.0	19.0	18.0	16.0	12.0	7.0	18.0	38.0	15.0	27.0	16.0	29.0	10.0	21.0	20.0	4.0
LIG_POS_A	22817.0	21304.0	26960.0	22178.0	24810.0	21332.0	24265.0	25937.0	23989.0	27037.0	20330.0	20721.0	21733.0	19234.0	24294.0	26960.0	22178.0	24810.0	21332.0	22328.0	22095.0	22200.0	18846.0	25052.0	25313.0	26255.0	18746.0	20876.0	22191.0	28482.0	22515.0	22328.0	22095.0	22200.0	18846.0	25052.0	25313.0	23406.0	18314.0	19439.0	22408.0	19957.0	27015.0	24726.0	28717.0	24873.0	17716.0	21040.0	23982.0
LIG_POS_C	887.0	921.0	1117.0	846.0	925.0	719.0	942.0	1260.0	925.0	1034.0	698.0	855.0	875.0	764.0	924.0	1117.0	846.0	925.0	719.0	878.0	944.0	785.0	813.0	930.0	1087.0	1050.0	840.0	809.0	769.0	1027.0	878.0	878.0	944.0	785.0	813.0	930.0	1087.0	937.0	727.0	687.0	894.0	850.0	1090.0	954.0	1032.0	961.0	695.0	778.0	1029.0
LIG_NEG_B	9.0	14.0	9.0	11.0	5.0	5.0	6.0	7.0	5.0	6.0	5.0	11.0	8.0	6.0	4.0	9.0	11.0	5.0	5.0	9.0	7.0	12.0	10.0	7.0	9.0	8.0	12.0	9.0	12.0	12.0	12.0	9.0	7.0	12.0	10.0	7.0	9.0	18.0	13.0	8.0	12.0	6.0	14.0	12.0	2.0	8.0	6.0	8.0	8.0
LIG_NEG_A	9.0	10.0	9.0	8.0	3.0	7.0	10.0	11.0	9.0	7.0	12.0	14.0	12.0	16.0	9.0	9.0	8.0	3.0	7.0	5.0	11.0	14.0	14.0	5.0	9.0	7.0	13.0	8.0	9.0	11.0	14.0	5.0	11.0	14.0	14.0	5.0	9.0	14.0	10.0	6.0	12.0	8.0	11.0	13.0	11.0	7.0	3.0	13.0	10.0
POS_C(8)	1749.0	1941.0	1921.0	1901.0	2057.0	1475.0	2159.0	2097.0	1935.0	1852.0	1580.0	1945.0	1680.0	1763.0	2149.0	1921.0	1901.0	2057.0	1475.0	2198.0	2459.0	2374.0	2290.0	2686.0	2463.0	2669.0	2135.0	2562.0	2514.0	2555.0	2420.0	2198.0	2459.0	2374.0	2290.0	2686.0	2463.0	2680.0	1913.0	2260.0	2207.0	1827.0	2324.0	2041.0	2262.0	2054.0	2034.0	1878.0	2242.0
POS_A(128)	8856.0	10318.0	8897.0	9199.0	9910.0	7897.0	10311.0	11816.0	9452.0	8824.0	7596.0	10906.0	8369.0	8736.0	10279.0	8897.0	9199.0	9910.0	7897.0	13392.0	14491.0	14071.0	14449.0	15878.0	14888.0	15875.0	12948.0	14260.0	16719.0	15626.0	14458.0	13392.0	14491.0	14071.0	14449.0	15878.0	14888.0	15627.0	9749.0	13602.0	10953.0	8071.0	12237.0	8936.0	12078.0	11644.0	9064.0	8540.0	14346.0
POS_F(0.125)	24.0	32.0	39.0	30.0	20.0	20.0	32.0	41.0	36.0	30.0	23.0	32.0	34.0	18.0	31.0	39.0	30.0	20.0	20.0	34.0	25.0	54.0	57.0	45.0	29.0	32.0	47.0	39.0	64.0	37.0	28.0	34.0	25.0	54.0	57.0	45.0	29.0	44.0	35.0	28.0	39.0	21.0	39.0	24.0	39.0	47.0	21.0	24.0	46.0
POS_D(2)	171.0	156.0	180.0	216.0	178.0	156.0	215.0	201.0	188.0	181.0	164.0	207.0	152.0	191.0	205.0	180.0	216.0	178.0	156.0	220.0	262.0	230.0	284.0	285.0	296.0	292.0	182.0	229.0	251.0	276.0	226.0	220.0	262.0	230.0	284.0	285.0	296.0	308.0	171.0	264.0	184.0	160.0	238.0	224.0	222.0	243.0	210.0	180.0	252.0
POS_B(32)	5160.0	6307.0	5478.0	5553.0	6061.0	4519.0	6212.0	7034.0	5704.0	5309.0	4655.0	6348.0	5036.0	5275.0	6122.0	5478.0	5553.0	6061.0	4519.0	6539.0	7155.0	7068.0	7204.0	8053.0	7461.0	8000.0	6493.0	7150.0	8451.0	7756.0	6925.0	6539.0	7155.0	7068.0	7204.0	8053.0	7461.0	7632.0	6062.0	6436.0	6099.0	5615.0	6682.0	6453.0	6491.0	6908.0	6109.0	5409.0	7291.0
POS_E(0.5)	47.0	58.0	44.0	53.0	49.0	23.0	40.0	57.0	34.0	56.0	32.0	54.0	41.0	43.0	52.0	44.0	53.0	49.0	23.0	79.0	55.0	63.0	68.0	55.0	64.0	74.0	51.0	60.0	80.0	70.0	74.0	79.0	55.0	63.0	68.0	55.0	64.0	71.0	50.0	65.0	55.0	38.0	59.0	40.0	64.0	47.0	59.0	40.0	51.0
NEG_C(0)	66.0	75.0	55.0	65.0	43.0	71.0	44.0	42.0	49.0	59.0	68.0	36.0	53.0	62.0	94.0	55.0	65.0	43.0	71.0	54.0	80.0	67.0	106.0	61.0	147.0	69.0	66.0	65.0	44.0	37.0	68.0	54.0	80.0	67.0	106.0	61.0	147.0	110.0	72.0	85.0	69.0	84.0	97.0	86.0	97.0	63.0	57.0	52.0	75.0
NEG_D(0)	26.0	7.0	31.0	18.0	23.0	14.0	29.0	8.0	19.0	13.0	28.0	14.0	25.0	31.0	22.0	31.0	18.0	23.0	14.0	27.0	15.0	19.0	35.0	14.0	29.0	30.0	10.0	10.0	13.0	16.0	29.0	27.0	15.0	19.0	35.0	14.0	29.0	19.0	16.0	17.0	36.0	21.0	36.0	15.0	41.0	9.0	19.0	18.0	19.0
NEG_E(0)	6.0	16.0	11.0	11.0	7.0	10.0	8.0	11.0	5.0	9.0	3.0	17.0	7.0	12.0	8.0	11.0	11.0	7.0	10.0	7.0	10.0	10.0	15.0	15.0	19.0	12.0	14.0	3.0	13.0	8.0	7.0	7.0	10.0	10.0	15.0	15.0	19.0	14.0	5.0	11.0	12.0	12.0	15.0	9.0	16.0	8.0	2.0	8.0	9.0
NEG_A(0)	5.0	12.0	11.0	12.0	4.0	8.0	12.0	16.0	8.0	10.0	3.0	14.0	7.0	7.0	10.0	11.0	12.0	4.0	8.0	11.0	14.0	16.0	12.0	8.0	11.0	9.0	9.0	16.0	10.0	12.0	9.0	11.0	14.0	16.0	12.0	8.0	11.0	16.0	8.0	9.0	11.0	5.0	17.0	4.0	15.0	14.0	8.0	14.0	13.0
NEG_H(0)	7.0	10.0	15.0	8.0	7.0	7.0	8.0	7.0	16.0	8.0	9.0	17.0	8.0	7.0	18.0	15.0	8.0	7.0	7.0	8.0	9.0	15.0	15.0	11.0	11.0	7.0	16.0	15.0	15.0	3.0	4.0	8.0	9.0	15.0	15.0	11.0	11.0	10.0	13.0	12.0	8.0	9.0	9.0	8.0	11.0	12.0	5.0	12.0	20.0
NEG_G(0)	7.0	18.0	7.0	15.0	13.0	5.0	4.0	11.0	15.0	6.0	17.0	26.0	14.0	9.0	13.0	7.0	15.0	13.0	5.0	8.0	12.0	13.0	22.0	13.0	20.0	12.0	21.0	10.0	29.0	12.0	23.0	8.0	12.0	13.0	22.0	13.0	20.0	18.0	20.0	15.0	12.0	14.0	10.0	18.0	17.0	10.0	5.0	17.0	29.0
NEG_F(0)	12.0	13.0	7.0	7.0	10.0	7.0	7.0	6.0	11.0	8.0	8.0	8.0	10.0	6.0	9.0	7.0	7.0	10.0	7.0	15.0	10.0	8.0	15.0	15.0	17.0	21.0	13.0	13.0	10.0	12.0	12.0	15.0	10.0	8.0	15.0	15.0	17.0	13.0	13.0	7.0	12.0	7.0	12.0	10.0	16.0	10.0	7.0	8.0	11.0
NEG_B(0)	9.0	3.0	13.0	13.0	9.0	8.0	8.0	10.0	9.0	6.0	3.0	16.0	12.0	7.0	8.0	13.0	13.0	9.0	8.0	5.0	7.0	9.0	16.0	11.0	7.0	10.0	12.0	11.0	12.0	9.0	12.0	5.0	7.0	9.0	16.0	11.0	7.0	9.0	10.0	8.0	7.0	9.0	12.0	6.0	11.0	11.0	8.0	8.0	20.0
B2M	27.0	7.0	33.0	19.0	25.0	16.0	27.0	5.0	16.0	22.0	24.0	8.0	21.0	20.0	38.0	33.0	19.0	25.0	16.0	29.0	22.0	29.0	28.0	27.0	33.0	21.0	9.0	22.0	8.0	24.0	23.0	29.0	22.0	29.0	28.0	27.0	33.0	29.0	12.0	12.0	47.0	26.0	43.0	28.0	50.0	10.0	29.0	24.0	14.0
GAPDH	31.0	153.0	15.0	18.0	25.0	11.0	23.0	154.0	19.0	15.0	29.0	216.0	24.0	11.0	25.0	15.0	18.0	25.0	11.0	22.0	13.0	13.0	25.0	21.0	20.0	16.0	121.0	27.0	152.0	11.0	17.0	22.0	13.0	13.0	25.0	21.0	20.0	25.0	167.0	24.0	31.0	20.0	37.0	17.0	22.0	143.0	12.0	16.0	194.0
RPL19	13.0	17.0	20.0	14.0	19.0	8.0	11.0	29.0	22.0	22.0	20.0	11.0	23.0	14.0	14.0	20.0	14.0	19.0	8.0	13.0	21.0	17.0	29.0	13.0	20.0	16.0	22.0	10.0	31.0	21.0	15.0	13.0	21.0	17.0	29.0	13.0	20.0	31.0	23.0	16.0	14.0	14.0	18.0	9.0	12.0	29.0	9.0	6.0	28.0
ACTB	29.0	13.0	28.0	28.0	42.0	14.0	10.0	29.0	26.0	22.0	14.0	23.0	23.0	22.0	24.0	28.0	28.0	42.0	14.0	18.0	12.0	30.0	23.0	22.0	47.0	16.0	17.0	18.0	32.0	36.0	24.0	18.0	12.0	30.0	23.0	22.0	47.0	38.0	34.0	17.0	23.0	26.0	20.0	13.0	23.0	20.0	9.0	19.0	24.0
RPLP0	22.0	19.0	14.0	19.0	26.0	6.0	9.0	19.0	29.0	16.0	16.0	16.0	28.0	19.0	5.0	14.0	19.0	26.0	6.0	19.0	11.0	28.0	28.0	21.0	29.0	11.0	13.0	11.0	18.0	20.0	20.0	19.0	11.0	28.0	28.0	21.0	29.0	13.0	23.0	12.0	13.0	10.0	20.0	15.0	21.0	16.0	16.0	7.0	21.0
hsa-miR-1257	30.0	21.0	46.0	31.0	41.0	18.0	35.0	17.0	39.0	26.0	34.0	24.0	42.0	34.0	29.0	46.0	31.0	41.0	18.0	28.0	37.0	37.0	33.0	32.0	32.0	23.0	20.0	32.0	26.0	34.0	33.0	28.0	37.0	37.0	33.0	32.0	32.0	33.0	25.0	25.0	50.0	26.0	56.0	32.0	55.0	16.0	26.0	19.0	37.0
hsa-miR-656-3p	45.0	13.0	100.0	48.0	112.0	29.0	27.0	33.0	56.0	35.0	28.0	19.0	57.0	35.0	25.0	100.0	48.0	112.0	29.0	18.0	28.0	98.0	27.0	34.0	48.0	30.0	16.0	37.0	26.0	62.0	26.0	18.0	28.0	98.0	27.0	34.0	48.0	25.0	23.0	16.0	40.0	36.0	56.0	31.0	44.0	16.0	37.0	26.0	20.0
hsa-miR-579-5p	24.0	11.0	16.0	12.0	13.0	7.0	23.0	16.0	17.0	14.0	12.0	10.0	14.0	23.0	21.0	16.0	12.0	13.0	7.0	15.0	16.0	23.0	23.0	14.0	21.0	30.0	16.0	14.0	11.0	15.0	27.0	15.0	16.0	23.0	23.0	14.0	21.0	19.0	10.0	19.0	37.0	18.0	34.0	22.0	33.0	8.0	21.0	10.0	19.0
hsa-miR-574-5p	74.0	80.0	76.0	53.0	88.0	60.0	55.0	66.0	73.0	78.0	54.0	86.0	60.0	72.0	52.0	76.0	53.0	88.0	60.0	49.0	69.0	75.0	49.0	60.0	59.0	63.0	45.0	65.0	81.0	100.0	66.0	49.0	69.0	75.0	49.0	60.0	59.0	61.0	66.0	41.0	120.0	53.0	84.0	63.0	72.0	64.0	41.0	60.0	68.0
hsa-miR-4755-5p	25.0	7.0	35.0	21.0	26.0	18.0	37.0	11.0	29.0	19.0	27.0	11.0	18.0	29.0	25.0	35.0	21.0	26.0	18.0	28.0	31.0	27.0	30.0	20.0	28.0	21.0	13.0	22.0	17.0	22.0	32.0	28.0	31.0	27.0	30.0	20.0	28.0	28.0	9.0	28.0	43.0	30.0	49.0	30.0	35.0	7.0	25.0	21.0	13.0
hsa-miR-1269a	26.0	12.0	31.0	23.0	27.0	14.0	25.0	14.0	23.0	17.0	27.0	16.0	25.0	22.0	31.0	31.0	23.0	27.0	14.0	23.0	35.0	24.0	45.0	19.0	42.0	19.0	19.0	17.0	17.0	21.0	32.0	23.0	35.0	24.0	45.0	19.0	42.0	34.0	11.0	15.0	46.0	25.0	46.0	29.0	50.0	10.0	16.0	26.0	19.0
hsa-miR-503-5p	27.0	17.0	39.0	33.0	22.0	16.0	25.0	17.0	28.0	32.0	25.0	17.0	18.0	25.0	24.0	39.0	33.0	22.0	16.0	18.0	24.0	23.0	32.0	22.0	24.0	24.0	26.0	16.0	23.0	18.0	20.0	18.0	24.0	23.0	32.0	22.0	24.0	31.0	18.0	25.0	53.0	21.0	30.0	25.0	41.0	10.0	31.0	34.0	12.0
hsa-miR-188-5p	29.0	17.0	31.0	24.0	16.0	12.0	32.0	7.0	36.0	24.0	34.0	22.0	25.0	24.0	30.0	31.0	24.0	16.0	12.0	26.0	29.0	24.0	23.0	20.0	36.0	30.0	17.0	26.0	20.0	19.0	38.0	26.0	29.0	24.0	23.0	20.0	36.0	30.0	9.0	11.0	56.0	18.0	54.0	21.0	40.0	17.0	20.0	22.0	17.0
hsa-miR-138-5p	28.0	19.0	21.0	14.0	16.0	10.0	20.0	17.0	15.0	20.0	23.0	23.0	18.0	28.0	19.0	21.0	14.0	16.0	10.0	21.0	22.0	11.0	16.0	22.0	24.0	17.0	13.0	14.0	10.0	23.0	21.0	21.0	22.0	11.0	16.0	22.0	24.0	31.0	10.0	21.0	42.0	22.0	30.0	21.0	26.0	20.0	32.0	21.0	15.0
hsa-miR-212-3p	27.0	13.0	30.0	21.0	20.0	22.0	25.0	4.0	22.0	19.0	30.0	8.0	26.0	22.0	38.0	30.0	21.0	20.0	22.0	38.0	32.0	34.0	38.0	22.0	22.0	21.0	10.0	33.0	12.0	20.0	33.0	38.0	32.0	34.0	38.0	22.0	22.0	39.0	9.0	13.0	56.0	20.0	46.0	23.0	63.0	13.0	36.0	13.0	9.0
hsa-miR-302b-3p	8.0	13.0	20.0	20.0	23.0	20.0	18.0	18.0	13.0	14.0	24.0	16.0	20.0	19.0	30.0	20.0	20.0	23.0	20.0	20.0	16.0	18.0	21.0	9.0	16.0	20.0	16.0	19.0	21.0	12.0	17.0	20.0	16.0	18.0	21.0	9.0	16.0	16.0	18.0	20.0	49.0	19.0	29.0	21.0	26.0	19.0	15.0	16.0	14.0
hsa-miR-608	35.0	18.0	37.0	22.0	21.0	25.0	27.0	10.0	13.0	19.0	34.0	18.0	23.0	20.0	29.0	37.0	22.0	21.0	25.0	25.0	16.0	22.0	26.0	26.0	19.0	17.0	16.0	9.0	19.0	19.0	22.0	25.0	16.0	22.0	26.0	26.0	19.0	30.0	9.0	15.0	35.0	12.0	45.0	35.0	37.0	7.0	14.0	16.0	15.0
hsa-miR-2053	20.0	15.0	14.0	6.0	19.0	12.0	17.0	5.0	11.0	10.0	12.0	7.0	11.0	9.0	12.0	14.0	6.0	19.0	12.0	14.0	14.0	17.0	14.0	18.0	10.0	20.0	13.0	15.0	12.0	13.0	13.0	14.0	14.0	17.0	14.0	18.0	10.0	18.0	8.0	14.0	35.0	16.0	24.0	22.0	31.0	7.0	25.0	12.0	18.0
hsa-miR-302d-3p	208.0	212.0	185.0	204.0	179.0	117.0	196.0	167.0	193.0	205.0	164.0	152.0	220.0	146.0	195.0	185.0	204.0	179.0	117.0	153.0	173.0	151.0	156.0	183.0	199.0	175.0	207.0	152.0	204.0	194.0	148.0	153.0	173.0	151.0	156.0	183.0	199.0	189.0	171.0	130.0	217.0	136.0	270.0	165.0	275.0	145.0	111.0	147.0	188.0
hsa-miR-28-5p	48.0	29.0	61.0	51.0	131.0	31.0	28.0	26.0	63.0	43.0	35.0	27.0	59.0	47.0	35.0	61.0	51.0	131.0	31.0	33.0	34.0	94.0	42.0	33.0	77.0	36.0	33.0	18.0	32.0	81.0	48.0	33.0	34.0	94.0	42.0	33.0	77.0	40.0	25.0	41.0	54.0	45.0	96.0	47.0	53.0	31.0	59.0	23.0	33.0
hsa-miR-215-5p	25.0	16.0	22.0	24.0	26.0	14.0	39.0	24.0	23.0	28.0	23.0	24.0	19.0	27.0	13.0	22.0	24.0	26.0	14.0	30.0	21.0	24.0	27.0	25.0	19.0	23.0	25.0	20.0	22.0	28.0	27.0	30.0	21.0	24.0	27.0	25.0	19.0	29.0	18.0	18.0	42.0	18.0	43.0	23.0	30.0	12.0	24.0	17.0	24.0
hsa-miR-1972	29.0	23.0	25.0	12.0	37.0	14.0	41.0	26.0	31.0	25.0	28.0	27.0	20.0	20.0	28.0	25.0	12.0	37.0	14.0	18.0	29.0	29.0	38.0	22.0	22.0	29.0	25.0	27.0	21.0	40.0	31.0	18.0	29.0	29.0	38.0	22.0	22.0	19.0	22.0	23.0	42.0	17.0	62.0	33.0	56.0	20.0	24.0	34.0	26.0
hsa-miR-379-5p	40.0	24.0	47.0	41.0	95.0	14.0	17.0	14.0	41.0	39.0	23.0	27.0	32.0	34.0	26.0	47.0	41.0	95.0	14.0	24.0	32.0	97.0	26.0	28.0	55.0	18.0	21.0	16.0	23.0	63.0	36.0	24.0	32.0	97.0	26.0	28.0	55.0	30.0	24.0	16.0	47.0	30.0	67.0	22.0	35.0	32.0	52.0	27.0	23.0
hsa-miR-30c-5p	50.0	26.0	169.0	79.0	56.0	21.0	39.0	64.0	129.0	59.0	51.0	35.0	162.0	50.0	46.0	169.0	79.0	56.0	21.0	39.0	47.0	181.0	83.0	49.0	59.0	40.0	46.0	78.0	33.0	114.0	37.0	39.0	47.0	181.0	83.0	49.0	59.0	46.0	31.0	34.0	83.0	53.0	70.0	27.0	39.0	58.0	33.0	84.0	96.0
hsa-miR-96-5p	31.0	12.0	31.0	16.0	22.0	15.0	28.0	7.0	25.0	15.0	26.0	16.0	22.0	20.0	23.0	31.0	16.0	22.0	15.0	18.0	28.0	28.0	24.0	24.0	24.0	28.0	18.0	16.0	21.0	20.0	32.0	18.0	28.0	28.0	24.0	24.0	24.0	25.0	10.0	25.0	41.0	21.0	41.0	20.0	48.0	13.0	22.0	11.0	9.0
hsa-miR-1307-3p	19.0	11.0	39.0	17.0	32.0	12.0	20.0	10.0	16.0	17.0	22.0	20.0	28.0	18.0	33.0	39.0	17.0	32.0	12.0	18.0	23.0	44.0	25.0	14.0	28.0	19.0	11.0	24.0	15.0	17.0	31.0	18.0	23.0	44.0	25.0	14.0	28.0	21.0	12.0	14.0	48.0	18.0	30.0	22.0	42.0	8.0	25.0	15.0	20.0
hsa-miR-423-3p	64.0	15.0	171.0	100.0	107.0	25.0	54.0	43.0	120.0	115.0	63.0	27.0	225.0	55.0	43.0	171.0	100.0	107.0	25.0	44.0	41.0	205.0	81.0	64.0	81.0	36.0	38.0	73.0	47.0	167.0	55.0	44.0	41.0	205.0	81.0	64.0	81.0	55.0	22.0	35.0	95.0	55.0	113.0	48.0	63.0	27.0	44.0	78.0	70.0
hsa-miR-1258	28.0	14.0	30.0	17.0	18.0	16.0	20.0	15.0	16.0	18.0	24.0	18.0	23.0	15.0	26.0	30.0	17.0	18.0	16.0	19.0	16.0	17.0	18.0	19.0	22.0	21.0	20.0	11.0	11.0	16.0	26.0	19.0	16.0	17.0	18.0	19.0	22.0	19.0	10.0	6.0	41.0	13.0	31.0	20.0	41.0	15.0	15.0	12.0	15.0
hsa-miR-518f-3p	25.0	9.0	24.0	23.0	20.0	13.0	24.0	9.0	18.0	23.0	23.0	13.0	25.0	9.0	18.0	24.0	23.0	20.0	13.0	35.0	15.0	31.0	26.0	19.0	21.0	24.0	13.0	18.0	15.0	23.0	38.0	35.0	15.0	31.0	26.0	19.0	21.0	27.0	16.0	22.0	40.0	24.0	58.0	18.0	41.0	14.0	23.0	16.0	19.0
hsa-miR-593-3p	24.0	6.0	29.0	41.0	29.0	12.0	17.0	12.0	43.0	34.0	33.0	9.0	48.0	38.0	18.0	29.0	41.0	29.0	12.0	24.0	23.0	52.0	32.0	21.0	23.0	22.0	10.0	17.0	11.0	67.0	27.0	24.0	23.0	52.0	32.0	21.0	23.0	27.0	10.0	18.0	31.0	25.0	53.0	19.0	46.0	13.0	22.0	29.0	21.0
hsa-miR-584-5p	34.0	13.0	27.0	17.0	22.0	13.0	28.0	10.0	29.0	18.0	34.0	12.0	21.0	20.0	21.0	27.0	17.0	22.0	13.0	22.0	14.0	29.0	21.0	19.0	28.0	18.0	17.0	10.0	16.0	14.0	21.0	22.0	14.0	29.0	21.0	19.0	28.0	27.0	14.0	16.0	38.0	19.0	29.0	13.0	51.0	11.0	13.0	18.0	17.0
hsa-miR-1234-3p	20.0	8.0	17.0	13.0	21.0	16.0	27.0	11.0	14.0	13.0	28.0	5.0	24.0	16.0	27.0	17.0	13.0	21.0	16.0	17.0	26.0	20.0	28.0	15.0	21.0	28.0	13.0	10.0	11.0	16.0	28.0	17.0	26.0	20.0	28.0	15.0	21.0	26.0	10.0	14.0	35.0	11.0	29.0	21.0	38.0	13.0	15.0	19.0	16.0
hsa-miR-329-5p	13.0	2.0	15.0	13.0	10.0	7.0	10.0	3.0	6.0	8.0	10.0	8.0	11.0	11.0	8.0	15.0	13.0	10.0	7.0	11.0	8.0	7.0	9.0	6.0	10.0	7.0	5.0	6.0	7.0	5.0	8.0	11.0	8.0	7.0	9.0	6.0	10.0	6.0	3.0	3.0	16.0	6.0	21.0	9.0	17.0	5.0	10.0	11.0	7.0
hsa-miR-127-3p	67.0	20.0	151.0	151.0	535.0	21.0	31.0	50.0	125.0	97.0	35.0	31.0	134.0	129.0	44.0	151.0	151.0	535.0	21.0	34.0	82.0	323.0	53.0	85.0	228.0	28.0	37.0	37.0	28.0	152.0	114.0	34.0	82.0	323.0	53.0	85.0	228.0	35.0	34.0	34.0	76.0	118.0	256.0	100.0	61.0	40.0	237.0	58.0	36.0
hsa-miR-1307-5p	25.0	14.0	18.0	13.0	25.0	16.0	28.0	3.0	20.0	16.0	23.0	2.0	21.0	23.0	21.0	18.0	13.0	25.0	16.0	26.0	17.0	24.0	22.0	15.0	20.0	24.0	15.0	12.0	19.0	13.0	18.0	26.0	17.0	24.0	22.0	15.0	20.0	26.0	11.0	18.0	34.0	19.0	39.0	25.0	33.0	10.0	21.0	16.0	19.0
hsa-miR-575	40.0	22.0	36.0	20.0	31.0	26.0	24.0	21.0	22.0	27.0	42.0	23.0	31.0	31.0	23.0	36.0	20.0	31.0	26.0	23.0	27.0	30.0	33.0	34.0	33.0	29.0	14.0	28.0	24.0	13.0	23.0	23.0	27.0	30.0	33.0	34.0	33.0	19.0	16.0	28.0	36.0	26.0	56.0	21.0	46.0	13.0	26.0	25.0	22.0
hsa-miR-125b-5p	492.0	102.0	78.0	107.0	120.0	26.0	191.0	383.0	61.0	124.0	218.0	600.0	85.0	86.0	116.0	78.0	107.0	120.0	26.0	200.0	204.0	99.0	55.0	144.0	67.0	168.0	256.0	401.0	307.0	136.0	75.0	200.0	204.0	99.0	55.0	144.0	67.0	99.0	220.0	103.0	108.0	41.0	111.0	65.0	96.0	270.0	61.0	576.0	1054.0
hsa-miR-216b-5p	25.0	14.0	47.0	24.0	34.0	20.0	37.0	16.0	28.0	26.0	28.0	20.0	22.0	30.0	31.0	47.0	24.0	34.0	20.0	26.0	25.0	40.0	23.0	27.0	31.0	28.0	13.0	22.0	23.0	23.0	31.0	26.0	25.0	40.0	23.0	27.0	31.0	30.0	14.0	26.0	47.0	21.0	51.0	31.0	48.0	14.0	29.0	23.0	20.0
hsa-miR-191-5p	509.0	248.0	2988.0	2580.0	3014.0	124.0	196.0	694.0	2072.0	1337.0	316.0	361.0	4007.0	724.0	266.0	2988.0	2580.0	3014.0	124.0	290.0	515.0	7572.0	1260.0	689.0	1380.0	241.0	648.0	935.0	771.0	2816.0	877.0	290.0	515.0	7572.0	1260.0	689.0	1380.0	320.0	350.0	394.0	1135.0	1616.0	1266.0	479.0	163.0	681.0	1310.0	893.0	1015.0
hsa-miR-29a-3p	287.0	115.0	192.0	126.0	152.0	28.0	143.0	257.0	344.0	246.0	145.0	181.0	230.0	108.0	82.0	192.0	126.0	152.0	28.0	136.0	94.0	212.0	87.0	121.0	105.0	129.0	89.0	122.0	123.0	293.0	101.0	136.0	94.0	212.0	87.0	121.0	105.0	85.0	205.0	61.0	122.0	79.0	133.0	78.0	99.0	157.0	117.0	182.0	209.0
hsa-miR-1298-5p	24.0	9.0	24.0	14.0	23.0	7.0	20.0	8.0	16.0	23.0	25.0	24.0	16.0	26.0	30.0	24.0	14.0	23.0	7.0	15.0	15.0	31.0	23.0	21.0	26.0	16.0	18.0	17.0	30.0	16.0	19.0	15.0	15.0	31.0	23.0	21.0	26.0	20.0	10.0	8.0	47.0	17.0	30.0	23.0	30.0	11.0	21.0	22.0	12.0
hsa-miR-320a	31.0	9.0	32.0	15.0	22.0	15.0	19.0	16.0	21.0	11.0	28.0	16.0	29.0	14.0	17.0	32.0	15.0	22.0	15.0	11.0	14.0	33.0	25.0	19.0	18.0	19.0	13.0	21.0	14.0	19.0	19.0	11.0	14.0	33.0	25.0	19.0	18.0	19.0	15.0	19.0	32.0	23.0	36.0	18.0	25.0	12.0	23.0	19.0	14.0
hsa-miR-181b-2-3p	21.0	12.0	31.0	11.0	28.0	17.0	35.0	17.0	22.0	18.0	23.0	8.0	27.0	21.0	20.0	31.0	11.0	28.0	17.0	28.0	22.0	22.0	22.0	15.0	31.0	16.0	18.0	22.0	18.0	18.0	16.0	28.0	22.0	22.0	22.0	15.0	31.0	30.0	13.0	14.0	32.0	23.0	40.0	20.0	31.0	13.0	19.0	18.0	17.0
hsa-miR-140-3p	50.0	11.0	46.0	33.0	29.0	25.0	30.0	36.0	24.0	19.0	34.0	18.0	48.0	21.0	31.0	46.0	33.0	29.0	25.0	30.0	26.0	58.0	22.0	25.0	34.0	20.0	21.0	34.0	14.0	28.0	34.0	30.0	26.0	58.0	22.0	25.0	34.0	20.0	16.0	21.0	42.0	29.0	51.0	25.0	32.0	15.0	28.0	25.0	30.0
hsa-miR-149-5p	44.0	39.0	45.0	35.0	39.0	39.0	40.0	22.0	35.0	33.0	36.0	37.0	52.0	28.0	45.0	45.0	35.0	39.0	39.0	48.0	38.0	38.0	33.0	37.0	56.0	39.0	36.0	25.0	30.0	46.0	38.0	48.0	38.0	38.0	33.0	37.0	56.0	30.0	33.0	30.0	57.0	33.0	58.0	38.0	50.0	31.0	25.0	41.0	41.0
hsa-miR-340-5p	69.0	32.0	173.0	170.0	270.0	15.0	57.0	41.0	278.0	154.0	62.0	31.0	330.0	126.0	33.0	173.0	170.0	270.0	15.0	36.0	41.0	343.0	36.0	99.0	76.0	28.0	33.0	37.0	26.0	194.0	68.0	36.0	41.0	343.0	36.0	99.0	76.0	31.0	65.0	41.0	62.0	78.0	159.0	62.0	52.0	33.0	89.0	79.0	30.0
hsa-miR-371a-5p	30.0	14.0	25.0	25.0	40.0	14.0	24.0	14.0	25.0	26.0	31.0	13.0	31.0	41.0	33.0	25.0	25.0	40.0	14.0	22.0	23.0	30.0	26.0	20.0	28.0	19.0	12.0	22.0	31.0	19.0	40.0	22.0	23.0	30.0	26.0	20.0	28.0	22.0	13.0	18.0	44.0	15.0	49.0	22.0	53.0	6.0	27.0	33.0	10.0
hsa-miR-548i	23.0	20.0	24.0	16.0	21.0	9.0	14.0	14.0	24.0	8.0	18.0	14.0	20.0	19.0	26.0	24.0	16.0	21.0	9.0	17.0	20.0	19.0	18.0	17.0	13.0	21.0	25.0	11.0	16.0	19.0	23.0	17.0	20.0	19.0	18.0	17.0	13.0	22.0	6.0	13.0	30.0	21.0	40.0	17.0	31.0	13.0	23.0	11.0	13.0
hsa-miR-548ah-5p	36.0	51.0	42.0	34.0	32.0	26.0	34.0	37.0	39.0	37.0	43.0	34.0	34.0	49.0	41.0	42.0	34.0	32.0	26.0	61.0	41.0	25.0	39.0	25.0	40.0	41.0	32.0	25.0	34.0	31.0	37.0	61.0	41.0	25.0	39.0	25.0	40.0	33.0	34.0	38.0	60.0	25.0	57.0	31.0	65.0	29.0	26.0	28.0	49.0
hsa-miR-380-3p	19.0	12.0	17.0	15.0	11.0	7.0	13.0	6.0	12.0	10.0	16.0	6.0	19.0	23.0	18.0	17.0	15.0	11.0	7.0	20.0	15.0	8.0	14.0	14.0	23.0	11.0	6.0	16.0	11.0	12.0	12.0	20.0	15.0	8.0	14.0	14.0	23.0	19.0	5.0	12.0	30.0	15.0	25.0	16.0	36.0	4.0	11.0	10.0	7.0
hsa-miR-3934-5p	29.0	17.0	17.0	14.0	17.0	13.0	16.0	6.0	19.0	14.0	32.0	13.0	24.0	20.0	23.0	17.0	14.0	17.0	13.0	21.0	23.0	24.0	20.0	18.0	20.0	20.0	13.0	19.0	14.0	12.0	23.0	21.0	23.0	24.0	20.0	18.0	20.0	17.0	8.0	12.0	37.0	20.0	30.0	22.0	35.0	9.0	27.0	17.0	12.0
hsa-miR-100-5p	28.0	20.0	25.0	19.0	12.0	13.0	18.0	22.0	15.0	16.0	17.0	30.0	13.0	14.0	29.0	25.0	19.0	12.0	13.0	19.0	14.0	22.0	20.0	20.0	17.0	15.0	21.0	21.0	30.0	20.0	17.0	19.0	14.0	22.0	20.0	20.0	17.0	21.0	19.0	16.0	31.0	15.0	34.0	20.0	26.0	15.0	17.0	20.0	39.0
hsa-miR-325	25.0	16.0	37.0	26.0	36.0	16.0	24.0	13.0	33.0	15.0	30.0	20.0	28.0	27.0	30.0	37.0	26.0	36.0	16.0	32.0	20.0	29.0	30.0	28.0	25.0	23.0	13.0	22.0	22.0	21.0	43.0	32.0	20.0	29.0	30.0	28.0	25.0	30.0	9.0	12.0	30.0	24.0	44.0	28.0	32.0	14.0	25.0	24.0	19.0
hsa-miR-3180	23.0	21.0	29.0	20.0	25.0	11.0	18.0	14.0	24.0	13.0	12.0	14.0	18.0	15.0	24.0	29.0	20.0	25.0	11.0	15.0	30.0	17.0	17.0	19.0	19.0	6.0	3.0	22.0	10.0	15.0	26.0	15.0	30.0	17.0	17.0	19.0	19.0	18.0	8.0	22.0	41.0	23.0	45.0	8.0	29.0	7.0	13.0	17.0	17.0
hsa-miR-374a-5p	60.0	25.0	224.0	94.0	209.0	15.0	37.0	49.0	141.0	56.0	34.0	26.0	231.0	65.0	24.0	224.0	94.0	209.0	15.0	21.0	45.0	341.0	87.0	45.0	95.0	27.0	48.0	96.0	33.0	146.0	59.0	21.0	45.0	341.0	87.0	45.0	95.0	30.0	32.0	32.0	119.0	82.0	106.0	49.0	49.0	47.0	68.0	66.0	74.0
hsa-miR-651-5p	30.0	12.0	28.0	19.0	29.0	16.0	21.0	22.0	24.0	22.0	27.0	22.0	31.0	20.0	31.0	28.0	19.0	29.0	16.0	29.0	26.0	19.0	25.0	35.0	33.0	16.0	20.0	17.0	32.0	23.0	40.0	29.0	26.0	19.0	25.0	35.0	33.0	22.0	16.0	18.0	44.0	30.0	60.0	26.0	39.0	7.0	15.0	14.0	15.0
hsa-miR-200c-3p	41.0	15.0	34.0	21.0	25.0	17.0	26.0	17.0	23.0	10.0	24.0	25.0	23.0	17.0	26.0	34.0	21.0	25.0	17.0	22.0	25.0	30.0	31.0	15.0	30.0	26.0	15.0	20.0	18.0	25.0	39.0	22.0	25.0	30.0	31.0	15.0	30.0	25.0	15.0	22.0	45.0	16.0	35.0	24.0	38.0	17.0	13.0	13.0	27.0
hsa-miR-192-5p	42.0	36.0	47.0	33.0	46.0	16.0	53.0	39.0	38.0	24.0	32.0	41.0	42.0	38.0	36.0	47.0	33.0	46.0	16.0	32.0	33.0	42.0	30.0	22.0	35.0	25.0	35.0	27.0	48.0	37.0	29.0	32.0	33.0	42.0	30.0	22.0	35.0	34.0	39.0	21.0	57.0	28.0	68.0	28.0	53.0	42.0	35.0	48.0	43.0
hsa-miR-770-5p	31.0	11.0	23.0	31.0	26.0	17.0	20.0	10.0	24.0	6.0	17.0	18.0	23.0	17.0	33.0	23.0	31.0	26.0	17.0	31.0	16.0	25.0	29.0	20.0	27.0	20.0	17.0	11.0	14.0	27.0	23.0	31.0	16.0	25.0	29.0	20.0	27.0	24.0	10.0	15.0	36.0	23.0	45.0	19.0	44.0	13.0	23.0	13.0	23.0
hsa-miR-129-2-3p	21.0	9.0	30.0	14.0	15.0	8.0	28.0	9.0	15.0	17.0	19.0	15.0	18.0	23.0	37.0	30.0	14.0	15.0	8.0	30.0	25.0	23.0	32.0	19.0	26.0	26.0	18.0	16.0	16.0	20.0	20.0	30.0	25.0	23.0	32.0	19.0	26.0	20.0	13.0	10.0	44.0	17.0	49.0	21.0	34.0	8.0	22.0	13.0	12.0
hsa-miR-3144-3p	82.0	78.0	90.0	90.0	98.0	68.0	88.0	75.0	70.0	71.0	78.0	75.0	83.0	67.0	103.0	90.0	90.0	98.0	68.0	67.0	88.0	103.0	103.0	98.0	113.0	95.0	83.0	77.0	115.0	120.0	99.0	67.0	88.0	103.0	103.0	98.0	113.0	98.0	65.0	92.0	106.0	88.0	142.0	68.0	114.0	74.0	79.0	68.0	89.0
hsa-miR-6724-5p	26.0	14.0	33.0	25.0	25.0	28.0	30.0	8.0	18.0	22.0	27.0	17.0	22.0	16.0	15.0	33.0	25.0	25.0	28.0	26.0	28.0	17.0	17.0	22.0	20.0	23.0	10.0	23.0	22.0	21.0	27.0	26.0	28.0	17.0	17.0	22.0	20.0	26.0	15.0	27.0	28.0	18.0	34.0	18.0	38.0	12.0	16.0	24.0	17.0
hsa-miR-374a-3p	9.0	7.0	22.0	17.0	23.0	11.0	25.0	10.0	11.0	10.0	27.0	12.0	18.0	16.0	25.0	22.0	17.0	23.0	11.0	20.0	10.0	21.0	16.0	22.0	13.0	17.0	7.0	17.0	5.0	16.0	28.0	20.0	10.0	21.0	16.0	22.0	13.0	16.0	8.0	15.0	26.0	21.0	37.0	19.0	30.0	7.0	26.0	14.0	11.0
hsa-miR-103a-3p	23.0	15.0	25.0	17.0	27.0	15.0	25.0	6.0	19.0	21.0	28.0	14.0	29.0	16.0	24.0	25.0	17.0	27.0	15.0	28.0	15.0	31.0	26.0	20.0	26.0	17.0	8.0	19.0	13.0	15.0	22.0	28.0	15.0	31.0	26.0	20.0	26.0	14.0	14.0	16.0	37.0	16.0	42.0	21.0	22.0	6.0	17.0	15.0	17.0
hsa-miR-549a	25.0	10.0	37.0	22.0	38.0	27.0	26.0	24.0	28.0	28.0	25.0	22.0	29.0	13.0	36.0	37.0	22.0	38.0	27.0	30.0	23.0	21.0	25.0	25.0	28.0	25.0	20.0	18.0	19.0	26.0	19.0	30.0	23.0	21.0	25.0	25.0	28.0	27.0	22.0	16.0	49.0	19.0	45.0	38.0	36.0	13.0	18.0	16.0	27.0
hsa-miR-1236-3p	23.0	11.0	24.0	13.0	23.0	11.0	28.0	11.0	20.0	9.0	24.0	18.0	25.0	22.0	31.0	24.0	13.0	23.0	11.0	9.0	8.0	20.0	23.0	14.0	26.0	19.0	17.0	21.0	12.0	21.0	25.0	9.0	8.0	20.0	23.0	14.0	26.0	17.0	12.0	12.0	37.0	18.0	38.0	19.0	45.0	13.0	22.0	9.0	14.0
hsa-miR-139-3p	38.0	16.0	30.0	23.0	25.0	15.0	26.0	14.0	21.0	22.0	39.0	11.0	27.0	21.0	28.0	30.0	23.0	25.0	15.0	28.0	25.0	24.0	26.0	26.0	27.0	28.0	15.0	10.0	20.0	41.0	34.0	28.0	25.0	24.0	26.0	26.0	27.0	37.0	12.0	17.0	36.0	17.0	37.0	27.0	39.0	18.0	27.0	31.0	17.0
hsa-miR-595	10.0	8.0	16.0	14.0	10.0	8.0	17.0	11.0	5.0	10.0	24.0	12.0	18.0	14.0	15.0	16.0	14.0	10.0	8.0	17.0	9.0	9.0	22.0	11.0	18.0	10.0	13.0	9.0	12.0	12.0	21.0	17.0	9.0	9.0	22.0	11.0	18.0	19.0	20.0	7.0	32.0	17.0	21.0	17.0	29.0	5.0	12.0	13.0	13.0
hsa-let-7i-5p	178.0	98.0	518.0	312.0	663.0	25.0	71.0	122.0	366.0	220.0	90.0	76.0	854.0	188.0	79.0	518.0	312.0	663.0	25.0	49.0	104.0	828.0	218.0	125.0	306.0	56.0	131.0	207.0	191.0	491.0	176.0	49.0	104.0	828.0	218.0	125.0	306.0	82.0	141.0	75.0	224.0	203.0	292.0	117.0	64.0	110.0	265.0	177.0	180.0
hsa-miR-1203	21.0	13.0	22.0	24.0	28.0	16.0	21.0	5.0	21.0	13.0	16.0	15.0	18.0	12.0	22.0	22.0	24.0	28.0	16.0	14.0	18.0	17.0	21.0	17.0	25.0	12.0	9.0	12.0	16.0	12.0	19.0	14.0	18.0	17.0	21.0	17.0	25.0	16.0	12.0	21.0	24.0	22.0	34.0	17.0	32.0	18.0	18.0	10.0	14.0
hsa-miR-147a	29.0	16.0	25.0	16.0	21.0	13.0	15.0	8.0	27.0	20.0	30.0	11.0	25.0	18.0	23.0	25.0	16.0	21.0	13.0	17.0	20.0	17.0	16.0	15.0	24.0	19.0	14.0	20.0	15.0	17.0	33.0	17.0	20.0	17.0	16.0	15.0	24.0	23.0	16.0	15.0	38.0	22.0	44.0	19.0	30.0	13.0	15.0	19.0	12.0
hsa-miR-1261	16.0	8.0	22.0	16.0	28.0	11.0	24.0	8.0	13.0	12.0	22.0	22.0	24.0	24.0	25.0	22.0	16.0	28.0	11.0	19.0	19.0	20.0	24.0	16.0	24.0	12.0	9.0	18.0	16.0	21.0	21.0	19.0	19.0	20.0	24.0	16.0	24.0	26.0	6.0	16.0	34.0	21.0	45.0	27.0	33.0	6.0	14.0	22.0	17.0
hsa-miR-519d-3p	18.0	10.0	23.0	22.0	28.0	17.0	21.0	12.0	23.0	19.0	23.0	11.0	17.0	22.0	31.0	23.0	22.0	28.0	17.0	23.0	24.0	26.0	18.0	21.0	18.0	30.0	16.0	18.0	19.0	15.0	23.0	23.0	24.0	26.0	18.0	21.0	18.0	19.0	9.0	25.0	28.0	21.0	41.0	16.0	33.0	12.0	17.0	20.0	15.0
hsa-miR-620	21.0	8.0	34.0	16.0	29.0	10.0	20.0	7.0	11.0	17.0	27.0	19.0	17.0	17.0	27.0	34.0	16.0	29.0	10.0	26.0	14.0	20.0	29.0	20.0	15.0	25.0	6.0	17.0	12.0	15.0	22.0	26.0	14.0	20.0	29.0	20.0	15.0	19.0	10.0	11.0	44.0	14.0	26.0	20.0	36.0	11.0	26.0	20.0	11.0
hsa-miR-561-5p	29.0	11.0	29.0	15.0	21.0	20.0	21.0	14.0	29.0	14.0	23.0	8.0	22.0	21.0	31.0	29.0	15.0	21.0	20.0	23.0	21.0	21.0	22.0	18.0	22.0	23.0	14.0	5.0	14.0	12.0	27.0	23.0	21.0	21.0	22.0	18.0	22.0	16.0	6.0	20.0	32.0	22.0	34.0	18.0	34.0	7.0	23.0	16.0	16.0
hsa-miR-3144-5p	26.0	6.0	26.0	18.0	19.0	5.0	26.0	7.0	16.0	16.0	27.0	15.0	27.0	17.0	26.0	26.0	18.0	19.0	5.0	19.0	21.0	21.0	23.0	25.0	23.0	24.0	11.0	14.0	13.0	11.0	24.0	19.0	21.0	21.0	23.0	25.0	23.0	22.0	15.0	10.0	37.0	26.0	39.0	20.0	51.0	6.0	15.0	20.0	11.0
hsa-miR-644a	28.0	8.0	18.0	21.0	24.0	12.0	27.0	10.0	13.0	10.0	18.0	15.0	17.0	25.0	17.0	18.0	21.0	24.0	12.0	19.0	13.0	11.0	19.0	14.0	24.0	19.0	8.0	15.0	13.0	19.0	24.0	19.0	13.0	11.0	19.0	14.0	24.0	13.0	16.0	13.0	47.0	22.0	39.0	26.0	50.0	8.0	14.0	14.0	10.0
hsa-let-7b-5p	454.0	202.0	1499.0	633.0	759.0	37.0	176.0	404.0	621.0	320.0	220.0	242.0	2057.0	271.0	145.0	1499.0	633.0	759.0	37.0	186.0	203.0	2520.0	583.0	219.0	327.0	160.0	410.0	663.0	603.0	572.0	208.0	186.0	203.0	2520.0	583.0	219.0	327.0	266.0	301.0	170.0	540.0	471.0	406.0	129.0	122.0	363.0	441.0	753.0	887.0
hsa-miR-193a-3p	19.0	13.0	17.0	9.0	19.0	16.0	23.0	17.0	25.0	9.0	30.0	21.0	24.0	22.0	29.0	17.0	9.0	19.0	16.0	21.0	14.0	16.0	18.0	19.0	13.0	18.0	12.0	20.0	15.0	18.0	25.0	21.0	14.0	16.0	18.0	19.0	13.0	13.0	11.0	15.0	33.0	14.0	35.0	9.0	28.0	10.0	19.0	14.0	11.0
hsa-miR-141-3p	26.0	18.0	28.0	13.0	33.0	12.0	20.0	10.0	16.0	17.0	26.0	11.0	33.0	19.0	38.0	28.0	13.0	33.0	12.0	25.0	25.0	32.0	27.0	15.0	18.0	22.0	14.0	20.0	13.0	20.0	26.0	25.0	25.0	32.0	27.0	15.0	18.0	21.0	16.0	19.0	29.0	19.0	40.0	26.0	35.0	9.0	14.0	12.0	12.0
hsa-miR-873-3p	42.0	34.0	34.0	43.0	38.0	55.0	40.0	19.0	38.0	25.0	37.0	20.0	46.0	26.0	53.0	34.0	43.0	38.0	55.0	40.0	52.0	49.0	81.0	51.0	83.0	38.0	37.0	34.0	31.0	38.0	62.0	40.0	52.0	49.0	81.0	51.0	83.0	71.0	56.0	71.0	71.0	52.0	57.0	64.0	81.0	29.0	45.0	35.0	56.0
hsa-miR-3182	21.0	5.0	23.0	20.0	20.0	6.0	15.0	9.0	14.0	14.0	22.0	15.0	24.0	16.0	16.0	23.0	20.0	20.0	6.0	10.0	16.0	16.0	22.0	15.0	14.0	11.0	15.0	14.0	18.0	14.0	20.0	10.0	16.0	16.0	22.0	15.0	14.0	17.0	7.0	17.0	28.0	18.0	35.0	14.0	26.0	13.0	12.0	9.0	18.0
hsa-miR-339-5p	24.0	10.0	32.0	17.0	22.0	14.0	21.0	7.0	19.0	18.0	19.0	16.0	31.0	23.0	19.0	32.0	17.0	22.0	14.0	20.0	20.0	33.0	13.0	19.0	18.0	15.0	5.0	14.0	9.0	18.0	22.0	20.0	20.0	33.0	13.0	19.0	18.0	23.0	13.0	7.0	26.0	12.0	36.0	18.0	27.0	13.0	12.0	16.0	21.0
hsa-miR-371b-5p	21.0	8.0	16.0	14.0	20.0	10.0	22.0	11.0	20.0	6.0	17.0	11.0	31.0	19.0	22.0	16.0	14.0	20.0	10.0	15.0	13.0	16.0	17.0	11.0	23.0	14.0	10.0	16.0	14.0	16.0	19.0	15.0	13.0	16.0	17.0	11.0	23.0	24.0	10.0	10.0	28.0	25.0	37.0	14.0	31.0	12.0	10.0	13.0	14.0
hsa-miR-92b-3p	16.0	11.0	19.0	21.0	19.0	14.0	29.0	16.0	25.0	11.0	25.0	16.0	17.0	26.0	26.0	19.0	21.0	19.0	14.0	14.0	24.0	17.0	22.0	20.0	22.0	30.0	12.0	10.0	23.0	12.0	19.0	14.0	24.0	17.0	22.0	20.0	22.0	14.0	8.0	17.0	30.0	24.0	31.0	21.0	39.0	13.0	20.0	21.0	17.0
hsa-miR-449c-5p	33.0	12.0	20.0	32.0	22.0	20.0	18.0	15.0	24.0	21.0	16.0	16.0	30.0	21.0	21.0	20.0	32.0	22.0	20.0	18.0	19.0	29.0	30.0	19.0	20.0	18.0	16.0	17.0	20.0	21.0	25.0	18.0	19.0	29.0	30.0	19.0	20.0	16.0	12.0	15.0	39.0	21.0	40.0	29.0	48.0	12.0	22.0	20.0	10.0
hsa-miR-1279	25.0	8.0	13.0	17.0	18.0	15.0	17.0	12.0	16.0	12.0	20.0	16.0	11.0	13.0	15.0	13.0	17.0	18.0	15.0	17.0	14.0	21.0	15.0	15.0	16.0	10.0	10.0	13.0	15.0	9.0	22.0	17.0	14.0	21.0	15.0	15.0	16.0	23.0	14.0	10.0	32.0	15.0	35.0	21.0	23.0	10.0	9.0	17.0	13.0
hsa-miR-155-5p	81.0	36.0	135.0	133.0	304.0	41.0	53.0	46.0	90.0	91.0	59.0	44.0	160.0	113.0	55.0	135.0	133.0	304.0	41.0	54.0	52.0	345.0	68.0	96.0	94.0	56.0	30.0	53.0	22.0	206.0	80.0	54.0	52.0	345.0	68.0	96.0	94.0	37.0	51.0	45.0	70.0	67.0	160.0	72.0	75.0	72.0	94.0	57.0	49.0
hsa-miR-1205	17.0	13.0	21.0	13.0	18.0	12.0	23.0	5.0	25.0	13.0	13.0	11.0	17.0	16.0	26.0	21.0	13.0	18.0	12.0	15.0	19.0	17.0	18.0	14.0	23.0	20.0	7.0	11.0	9.0	13.0	25.0	15.0	19.0	17.0	18.0	14.0	23.0	16.0	9.0	16.0	35.0	17.0	26.0	18.0	32.0	9.0	22.0	17.0	8.0
hsa-miR-941	18.0	6.0	29.0	13.0	24.0	20.0	23.0	2.0	14.0	17.0	23.0	12.0	21.0	19.0	29.0	29.0	13.0	24.0	20.0	20.0	18.0	18.0	18.0	18.0	15.0	12.0	19.0	18.0	26.0	15.0	17.0	20.0	18.0	18.0	18.0	18.0	15.0	18.0	12.0	14.0	33.0	25.0	31.0	23.0	36.0	9.0	22.0	21.0	16.0
hsa-miR-483-3p	20.0	17.0	29.0	13.0	17.0	17.0	19.0	14.0	20.0	23.0	18.0	19.0	23.0	27.0	34.0	29.0	13.0	17.0	17.0	14.0	20.0	19.0	31.0	18.0	22.0	16.0	10.0	23.0	14.0	18.0	13.0	14.0	20.0	19.0	31.0	18.0	22.0	20.0	17.0	19.0	39.0	18.0	33.0	21.0	32.0	9.0	22.0	15.0	16.0
hsa-miR-548ai+hsa-miR-570-5p	35.0	12.0	29.0	14.0	31.0	18.0	19.0	9.0	16.0	10.0	22.0	8.0	25.0	18.0	14.0	29.0	14.0	31.0	18.0	15.0	17.0	13.0	18.0	17.0	23.0	13.0	12.0	21.0	16.0	9.0	28.0	15.0	17.0	13.0	18.0	17.0	23.0	20.0	13.0	13.0	33.0	18.0	47.0	18.0	35.0	11.0	21.0	14.0	19.0
hsa-miR-891b	32.0	19.0	31.0	26.0	35.0	15.0	34.0	28.0	21.0	23.0	38.0	21.0	34.0	30.0	39.0	31.0	26.0	35.0	15.0	45.0	30.0	20.0	33.0	31.0	37.0	27.0	25.0	23.0	28.0	21.0	25.0	45.0	30.0	20.0	33.0	31.0	37.0	30.0	28.0	33.0	53.0	33.0	48.0	27.0	54.0	9.0	31.0	22.0	29.0
hsa-miR-489-3p	23.0	8.0	30.0	25.0	25.0	10.0	28.0	10.0	18.0	22.0	21.0	17.0	29.0	22.0	24.0	30.0	25.0	25.0	10.0	21.0	20.0	22.0	22.0	17.0	14.0	19.0	15.0	16.0	16.0	16.0	14.0	21.0	20.0	22.0	22.0	17.0	14.0	27.0	18.0	15.0	28.0	19.0	26.0	20.0	52.0	6.0	16.0	18.0	27.0
hsa-miR-503-3p	16.0	37.0	21.0	11.0	20.0	15.0	18.0	42.0	19.0	10.0	14.0	43.0	17.0	12.0	15.0	21.0	11.0	20.0	15.0	15.0	15.0	19.0	17.0	14.0	12.0	9.0	40.0	17.0	40.0	10.0	23.0	15.0	15.0	19.0	17.0	14.0	12.0	16.0	28.0	14.0	22.0	8.0	24.0	15.0	29.0	34.0	11.0	9.0	59.0
hsa-miR-4451	26.0	10.0	19.0	19.0	21.0	13.0	21.0	7.0	12.0	15.0	30.0	13.0	29.0	23.0	15.0	19.0	19.0	21.0	13.0	14.0	13.0	21.0	15.0	23.0	17.0	12.0	11.0	15.0	15.0	17.0	22.0	14.0	13.0	21.0	15.0	23.0	17.0	23.0	16.0	13.0	42.0	20.0	33.0	16.0	40.0	7.0	19.0	13.0	14.0
hsa-miR-142-3p	554.0	415.0	2872.0	919.0	2402.0	150.0	151.0	969.0	2260.0	766.0	242.0	207.0	3734.0	881.0	165.0	2872.0	919.0	2402.0	150.0	89.0	376.0	3890.0	1746.0	507.0	1085.0	127.0	602.0	457.0	409.0	1833.0	647.0	89.0	376.0	3890.0	1746.0	507.0	1085.0	393.0	655.0	161.0	907.0	657.0	1110.0	359.0	193.0	595.0	697.0	366.0	601.0
hsa-let-7c-5p	130.0	47.0	181.0	86.0	140.0	28.0	49.0	89.0	89.0	66.0	70.0	102.0	224.0	62.0	45.0	181.0	86.0	140.0	28.0	47.0	59.0	239.0	74.0	43.0	71.0	54.0	85.0	138.0	108.0	114.0	45.0	47.0	59.0	239.0	74.0	43.0	71.0	52.0	84.0	47.0	96.0	54.0	96.0	44.0	67.0	103.0	73.0	140.0	245.0
hsa-miR-1193	18.0	11.0	21.0	19.0	19.0	11.0	22.0	4.0	13.0	13.0	16.0	10.0	16.0	16.0	18.0	21.0	19.0	19.0	11.0	19.0	18.0	15.0	15.0	15.0	20.0	13.0	14.0	11.0	18.0	6.0	14.0	19.0	18.0	15.0	15.0	15.0	20.0	21.0	11.0	6.0	27.0	22.0	38.0	14.0	29.0	13.0	20.0	16.0	14.0
hsa-miR-542-5p	31.0	9.0	32.0	34.0	33.0	19.0	32.0	10.0	33.0	25.0	38.0	19.0	24.0	36.0	31.0	32.0	34.0	33.0	19.0	27.0	24.0	40.0	31.0	33.0	36.0	30.0	18.0	17.0	22.0	30.0	36.0	27.0	24.0	40.0	31.0	33.0	36.0	31.0	11.0	13.0	55.0	39.0	52.0	35.0	60.0	8.0	25.0	30.0	17.0
hsa-miR-217	30.0	9.0	28.0	27.0	22.0	19.0	18.0	5.0	21.0	16.0	28.0	13.0	29.0	19.0	25.0	28.0	27.0	22.0	19.0	29.0	29.0	27.0	32.0	21.0	20.0	24.0	6.0	17.0	11.0	14.0	27.0	29.0	29.0	27.0	32.0	21.0	20.0	27.0	11.0	25.0	42.0	24.0	45.0	25.0	45.0	8.0	26.0	14.0	8.0
hsa-miR-125a-3p	44.0	21.0	34.0	27.0	23.0	11.0	30.0	20.0	36.0	37.0	35.0	15.0	32.0	21.0	21.0	34.0	27.0	23.0	11.0	34.0	20.0	27.0	24.0	26.0	29.0	25.0	25.0	13.0	22.0	47.0	29.0	34.0	20.0	27.0	24.0	26.0	29.0	20.0	17.0	14.0	55.0	11.0	31.0	19.0	40.0	17.0	25.0	26.0	25.0
hsa-miR-5196-5p	21.0	4.0	13.0	16.0	18.0	7.0	20.0	9.0	18.0	15.0	19.0	10.0	23.0	17.0	21.0	13.0	16.0	18.0	7.0	12.0	19.0	12.0	16.0	11.0	18.0	10.0	9.0	18.0	10.0	23.0	15.0	12.0	19.0	12.0	16.0	11.0	18.0	16.0	11.0	23.0	28.0	14.0	47.0	26.0	21.0	15.0	18.0	11.0	8.0
hsa-miR-1304-5p	18.0	11.0	18.0	13.0	10.0	6.0	10.0	8.0	5.0	11.0	13.0	11.0	18.0	16.0	15.0	18.0	13.0	10.0	6.0	15.0	13.0	20.0	18.0	7.0	16.0	14.0	11.0	13.0	9.0	17.0	13.0	15.0	13.0	20.0	18.0	7.0	16.0	15.0	11.0	5.0	30.0	15.0	22.0	13.0	19.0	10.0	20.0	11.0	16.0
hsa-miR-520d-3p	26.0	6.0	30.0	19.0	18.0	12.0	19.0	4.0	12.0	15.0	18.0	12.0	22.0	21.0	24.0	30.0	19.0	18.0	12.0	15.0	10.0	15.0	16.0	14.0	21.0	7.0	6.0	13.0	9.0	16.0	21.0	15.0	10.0	15.0	16.0	14.0	21.0	14.0	9.0	15.0	34.0	16.0	32.0	21.0	27.0	8.0	12.0	17.0	9.0
hsa-miR-34b-3p	28.0	16.0	20.0	20.0	24.0	11.0	26.0	16.0	20.0	15.0	26.0	18.0	22.0	21.0	28.0	20.0	20.0	24.0	11.0	27.0	19.0	14.0	8.0	18.0	17.0	21.0	12.0	8.0	14.0	21.0	22.0	27.0	19.0	14.0	8.0	18.0	17.0	20.0	17.0	11.0	40.0	10.0	36.0	23.0	34.0	10.0	16.0	13.0	10.0
hsa-miR-548aa+hsa-miR-548t-3p	33.0	19.0	47.0	27.0	37.0	27.0	43.0	17.0	30.0	24.0	28.0	14.0	38.0	28.0	34.0	47.0	27.0	37.0	27.0	39.0	35.0	20.0	36.0	34.0	33.0	32.0	21.0	21.0	25.0	20.0	26.0	39.0	35.0	20.0	36.0	34.0	33.0	28.0	26.0	15.0	56.0	22.0	52.0	18.0	63.0	18.0	39.0	23.0	20.0
hsa-miR-564	33.0	13.0	44.0	35.0	30.0	15.0	19.0	10.0	31.0	15.0	27.0	23.0	27.0	36.0	45.0	44.0	35.0	30.0	15.0	34.0	34.0	25.0	31.0	25.0	41.0	26.0	14.0	22.0	16.0	15.0	23.0	34.0	34.0	25.0	31.0	25.0	41.0	31.0	17.0	25.0	62.0	30.0	49.0	33.0	36.0	4.0	30.0	13.0	18.0
hsa-miR-488-3p	25.0	13.0	34.0	29.0	35.0	17.0	23.0	8.0	19.0	14.0	16.0	15.0	21.0	24.0	33.0	34.0	29.0	35.0	17.0	16.0	16.0	19.0	34.0	24.0	31.0	23.0	9.0	15.0	14.0	23.0	22.0	16.0	16.0	19.0	34.0	24.0	31.0	27.0	10.0	21.0	50.0	15.0	36.0	24.0	44.0	8.0	28.0	20.0	7.0
hsa-miR-450a-5p	27.0	5.0	40.0	35.0	32.0	17.0	30.0	17.0	36.0	24.0	29.0	16.0	33.0	27.0	31.0	40.0	35.0	32.0	17.0	24.0	26.0	29.0	31.0	30.0	24.0	20.0	16.0	28.0	25.0	40.0	32.0	24.0	26.0	29.0	31.0	30.0	24.0	29.0	18.0	14.0	47.0	29.0	49.0	21.0	57.0	11.0	28.0	23.0	11.0
hsa-miR-654-5p	20.0	15.0	28.0	27.0	26.0	16.0	16.0	17.0	26.0	14.0	21.0	31.0	28.0	20.0	17.0	28.0	27.0	26.0	16.0	17.0	16.0	30.0	27.0	19.0	25.0	16.0	29.0	12.0	32.0	20.0	23.0	17.0	16.0	30.0	27.0	19.0	25.0	18.0	18.0	17.0	32.0	18.0	36.0	29.0	37.0	30.0	15.0	14.0	30.0
hsa-miR-30b-5p	136.0	65.0	545.0	432.0	516.0	43.0	86.0	152.0	515.0	247.0	119.0	74.0	477.0	130.0	72.0	545.0	432.0	516.0	43.0	50.0	95.0	467.0	96.0	93.0	138.0	65.0	90.0	132.0	76.0	491.0	120.0	50.0	95.0	467.0	96.0	93.0	138.0	68.0	64.0	50.0	183.0	134.0	211.0	108.0	68.0	125.0	129.0	157.0	198.0
hsa-miR-592	16.0	8.0	26.0	11.0	26.0	9.0	15.0	3.0	20.0	14.0	21.0	12.0	24.0	18.0	30.0	26.0	11.0	26.0	9.0	25.0	26.0	15.0	16.0	25.0	15.0	24.0	13.0	14.0	23.0	14.0	19.0	25.0	26.0	15.0	16.0	25.0	15.0	19.0	10.0	11.0	39.0	15.0	35.0	22.0	37.0	6.0	13.0	20.0	15.0
hsa-miR-1287-5p	22.0	16.0	28.0	14.0	26.0	18.0	31.0	13.0	27.0	13.0	21.0	18.0	18.0	24.0	26.0	28.0	14.0	26.0	18.0	14.0	13.0	26.0	23.0	19.0	22.0	22.0	22.0	18.0	27.0	13.0	33.0	14.0	13.0	26.0	23.0	19.0	22.0	25.0	28.0	14.0	34.0	19.0	50.0	22.0	35.0	18.0	25.0	18.0	25.0
hsa-miR-101-3p	21.0	13.0	26.0	21.0	16.0	16.0	15.0	15.0	15.0	7.0	25.0	9.0	29.0	17.0	17.0	26.0	21.0	16.0	16.0	13.0	21.0	21.0	20.0	13.0	17.0	17.0	3.0	13.0	14.0	12.0	22.0	13.0	21.0	21.0	20.0	13.0	17.0	15.0	7.0	22.0	36.0	9.0	37.0	12.0	33.0	13.0	22.0	12.0	12.0
hsa-miR-509-3p	19.0	11.0	18.0	21.0	17.0	12.0	17.0	11.0	14.0	11.0	20.0	10.0	26.0	5.0	17.0	18.0	21.0	17.0	12.0	10.0	8.0	15.0	19.0	20.0	18.0	14.0	9.0	8.0	12.0	11.0	14.0	10.0	8.0	15.0	19.0	20.0	18.0	14.0	6.0	12.0	25.0	16.0	28.0	15.0	26.0	8.0	15.0	13.0	11.0
hsa-miR-590-5p	41.0	21.0	33.0	24.0	32.0	15.0	22.0	18.0	29.0	19.0	51.0	23.0	30.0	23.0	36.0	33.0	24.0	32.0	15.0	30.0	22.0	36.0	29.0	30.0	36.0	25.0	19.0	18.0	27.0	23.0	27.0	30.0	22.0	36.0	29.0	30.0	36.0	28.0	28.0	23.0	42.0	30.0	45.0	26.0	45.0	20.0	28.0	18.0	31.0
hsa-miR-675-5p	16.0	13.0	20.0	22.0	19.0	13.0	10.0	7.0	14.0	20.0	21.0	14.0	18.0	25.0	24.0	20.0	22.0	19.0	13.0	28.0	21.0	14.0	16.0	20.0	21.0	11.0	11.0	10.0	11.0	13.0	15.0	28.0	21.0	14.0	16.0	20.0	21.0	17.0	10.0	12.0	37.0	16.0	35.0	18.0	34.0	7.0	15.0	15.0	16.0
hsa-miR-433-5p	29.0	11.0	24.0	16.0	26.0	11.0	21.0	14.0	20.0	10.0	23.0	17.0	18.0	21.0	27.0	24.0	16.0	26.0	11.0	18.0	16.0	12.0	16.0	12.0	21.0	12.0	14.0	12.0	18.0	19.0	19.0	18.0	16.0	12.0	16.0	12.0	21.0	20.0	12.0	12.0	27.0	23.0	32.0	13.0	23.0	11.0	21.0	8.0	18.0
hsa-miR-571	21.0	9.0	19.0	27.0	21.0	10.0	25.0	10.0	14.0	16.0	21.0	12.0	18.0	16.0	19.0	19.0	27.0	21.0	10.0	22.0	24.0	18.0	17.0	23.0	24.0	9.0	9.0	21.0	22.0	19.0	18.0	22.0	24.0	18.0	17.0	23.0	24.0	20.0	7.0	16.0	35.0	17.0	38.0	17.0	45.0	10.0	14.0	11.0	13.0
hsa-miR-591	17.0	16.0	34.0	25.0	28.0	13.0	21.0	11.0	14.0	22.0	24.0	20.0	35.0	26.0	26.0	34.0	25.0	28.0	13.0	27.0	23.0	28.0	21.0	27.0	23.0	21.0	9.0	17.0	16.0	18.0	31.0	27.0	23.0	28.0	21.0	27.0	23.0	26.0	7.0	17.0	36.0	19.0	36.0	14.0	29.0	7.0	16.0	22.0	18.0
hsa-miR-889-3p	25.0	7.0	50.0	28.0	38.0	11.0	38.0	9.0	32.0	14.0	16.0	13.0	42.0	24.0	24.0	50.0	28.0	38.0	11.0	25.0	18.0	43.0	21.0	24.0	37.0	13.0	8.0	20.0	12.0	31.0	21.0	25.0	18.0	43.0	21.0	24.0	37.0	19.0	12.0	17.0	32.0	27.0	56.0	16.0	44.0	9.0	25.0	15.0	10.0
hsa-miR-587	36.0	11.0	38.0	33.0	35.0	21.0	20.0	18.0	21.0	31.0	41.0	12.0	29.0	41.0	31.0	38.0	33.0	35.0	21.0	40.0	29.0	28.0	31.0	25.0	36.0	23.0	15.0	19.0	17.0	31.0	34.0	40.0	29.0	28.0	31.0	25.0	36.0	24.0	15.0	15.0	46.0	20.0	55.0	28.0	32.0	10.0	21.0	25.0	18.0
hsa-miR-499a-3p	24.0	9.0	31.0	11.0	20.0	6.0	17.0	6.0	14.0	12.0	27.0	10.0	24.0	14.0	18.0	31.0	11.0	20.0	6.0	23.0	15.0	18.0	22.0	20.0	29.0	32.0	10.0	17.0	17.0	21.0	27.0	23.0	15.0	18.0	22.0	20.0	29.0	24.0	8.0	23.0	40.0	15.0	42.0	10.0	45.0	8.0	17.0	24.0	10.0
hsa-miR-1226-3p	30.0	16.0	28.0	22.0	21.0	10.0	16.0	14.0	21.0	15.0	21.0	9.0	20.0	26.0	26.0	28.0	22.0	21.0	10.0	22.0	15.0	33.0	23.0	16.0	21.0	24.0	17.0	12.0	17.0	23.0	25.0	22.0	15.0	33.0	23.0	16.0	21.0	15.0	10.0	15.0	48.0	17.0	41.0	26.0	39.0	7.0	16.0	19.0	8.0
hsa-miR-34c-3p	52.0	15.0	56.0	41.0	60.0	32.0	61.0	16.0	59.0	52.0	50.0	22.0	69.0	43.0	43.0	56.0	41.0	60.0	32.0	38.0	46.0	49.0	52.0	50.0	46.0	41.0	14.0	41.0	21.0	46.0	41.0	38.0	46.0	49.0	52.0	50.0	46.0	34.0	15.0	43.0	59.0	34.0	73.0	42.0	55.0	10.0	55.0	60.0	10.0
hsa-miR-424-5p	84.0	37.0	77.0	45.0	38.0	16.0	58.0	25.0	78.0	44.0	51.0	34.0	98.0	44.0	30.0	77.0	45.0	38.0	16.0	37.0	27.0	59.0	52.0	49.0	50.0	37.0	27.0	59.0	41.0	56.0	37.0	37.0	27.0	59.0	52.0	49.0	50.0	45.0	61.0	27.0	59.0	49.0	87.0	30.0	58.0	34.0	53.0	64.0	28.0
hsa-miR-1266-5p	33.0	9.0	22.0	25.0	24.0	7.0	15.0	13.0	17.0	16.0	24.0	14.0	22.0	19.0	17.0	22.0	25.0	24.0	7.0	14.0	24.0	18.0	12.0	23.0	23.0	17.0	14.0	14.0	19.0	19.0	23.0	14.0	24.0	18.0	12.0	23.0	23.0	24.0	13.0	10.0	29.0	18.0	35.0	25.0	41.0	7.0	21.0	16.0	10.0
hsa-miR-520a-5p	30.0	16.0	50.0	36.0	26.0	19.0	36.0	12.0	28.0	31.0	37.0	24.0	55.0	35.0	42.0	50.0	36.0	26.0	19.0	26.0	25.0	26.0	37.0	26.0	35.0	33.0	12.0	23.0	21.0	27.0	25.0	26.0	25.0	26.0	37.0	26.0	35.0	29.0	13.0	23.0	52.0	31.0	68.0	33.0	46.0	13.0	25.0	28.0	20.0
hsa-miR-548ar-5p	48.0	43.0	51.0	45.0	65.0	24.0	44.0	47.0	46.0	44.0	54.0	46.0	61.0	42.0	60.0	51.0	45.0	65.0	24.0	45.0	44.0	52.0	39.0	45.0	55.0	47.0	38.0	44.0	57.0	53.0	58.0	45.0	44.0	52.0	39.0	45.0	55.0	43.0	48.0	45.0	78.0	49.0	89.0	47.0	86.0	41.0	32.0	39.0	58.0
hsa-miR-640	39.0	11.0	29.0	23.0	18.0	23.0	28.0	13.0	21.0	15.0	25.0	14.0	34.0	25.0	30.0	29.0	23.0	18.0	23.0	23.0	25.0	22.0	24.0	20.0	22.0	22.0	15.0	24.0	19.0	24.0	26.0	23.0	25.0	22.0	24.0	20.0	22.0	19.0	14.0	15.0	40.0	24.0	52.0	25.0	54.0	10.0	30.0	20.0	17.0
hsa-miR-877-5p	32.0	14.0	38.0	38.0	28.0	14.0	29.0	17.0	23.0	23.0	17.0	15.0	41.0	26.0	29.0	38.0	38.0	28.0	14.0	21.0	24.0	27.0	29.0	22.0	25.0	26.0	15.0	13.0	8.0	23.0	25.0	21.0	24.0	27.0	29.0	22.0	25.0	20.0	13.0	17.0	42.0	27.0	46.0	19.0	39.0	22.0	18.0	22.0	20.0
hsa-miR-1293	22.0	11.0	18.0	24.0	25.0	18.0	16.0	17.0	12.0	16.0	22.0	8.0	13.0	21.0	25.0	18.0	24.0	25.0	18.0	20.0	18.0	23.0	12.0	26.0	24.0	27.0	8.0	17.0	13.0	18.0	24.0	20.0	18.0	23.0	12.0	26.0	24.0	14.0	6.0	14.0	35.0	28.0	42.0	22.0	30.0	11.0	13.0	17.0	20.0
hsa-miR-515-3p	38.0	11.0	41.0	33.0	25.0	18.0	40.0	12.0	26.0	24.0	38.0	10.0	29.0	36.0	53.0	41.0	33.0	25.0	18.0	26.0	27.0	31.0	37.0	28.0	29.0	31.0	11.0	21.0	17.0	20.0	28.0	26.0	27.0	31.0	37.0	28.0	29.0	30.0	12.0	33.0	67.0	29.0	51.0	25.0	58.0	10.0	29.0	33.0	10.0
hsa-miR-190a-3p	31.0	4.0	21.0	16.0	24.0	18.0	19.0	9.0	11.0	10.0	17.0	9.0	19.0	18.0	22.0	21.0	16.0	24.0	18.0	21.0	18.0	14.0	23.0	20.0	18.0	24.0	9.0	18.0	23.0	13.0	21.0	21.0	18.0	14.0	23.0	20.0	18.0	16.0	10.0	12.0	32.0	11.0	35.0	23.0	40.0	6.0	20.0	10.0	12.0
hsa-miR-302c-3p	29.0	13.0	29.0	20.0	26.0	24.0	17.0	15.0	17.0	20.0	24.0	16.0	27.0	14.0	29.0	29.0	20.0	26.0	24.0	14.0	16.0	22.0	16.0	19.0	19.0	18.0	16.0	27.0	14.0	11.0	16.0	14.0	16.0	22.0	16.0	19.0	19.0	16.0	11.0	21.0	32.0	26.0	31.0	20.0	42.0	7.0	14.0	25.0	17.0
hsa-miR-214-3p	43.0	11.0	33.0	9.0	17.0	13.0	22.0	18.0	23.0	44.0	30.0	22.0	26.0	22.0	24.0	33.0	9.0	17.0	13.0	28.0	20.0	21.0	26.0	30.0	21.0	27.0	11.0	34.0	14.0	21.0	30.0	28.0	20.0	21.0	26.0	30.0	21.0	19.0	9.0	17.0	49.0	18.0	40.0	17.0	45.0	17.0	19.0	47.0	41.0
hsa-miR-516a-3p+hsa-miR-516b-3p	26.0	4.0	29.0	15.0	26.0	9.0	22.0	10.0	25.0	12.0	17.0	9.0	30.0	31.0	30.0	29.0	15.0	26.0	9.0	23.0	28.0	28.0	24.0	20.0	28.0	21.0	7.0	8.0	13.0	25.0	23.0	23.0	28.0	28.0	24.0	20.0	28.0	24.0	15.0	12.0	26.0	19.0	55.0	21.0	43.0	11.0	19.0	18.0	16.0
hsa-miR-555	30.0	10.0	28.0	14.0	26.0	11.0	25.0	10.0	19.0	21.0	21.0	11.0	15.0	20.0	17.0	28.0	14.0	26.0	11.0	19.0	21.0	18.0	12.0	19.0	17.0	23.0	5.0	19.0	12.0	7.0	24.0	19.0	21.0	18.0	12.0	19.0	17.0	12.0	16.0	17.0	35.0	20.0	33.0	12.0	33.0	5.0	25.0	17.0	16.0
hsa-miR-339-3p	24.0	10.0	25.0	18.0	29.0	11.0	23.0	5.0	22.0	21.0	15.0	7.0	7.0	11.0	17.0	25.0	18.0	29.0	11.0	25.0	21.0	18.0	20.0	23.0	16.0	21.0	6.0	14.0	16.0	17.0	26.0	25.0	21.0	18.0	20.0	23.0	16.0	18.0	10.0	16.0	41.0	24.0	33.0	23.0	32.0	10.0	15.0	14.0	3.0
hsa-miR-21-5p	262.0	226.0	1280.0	587.0	1075.0	197.0	195.0	384.0	879.0	626.0	185.0	332.0	779.0	248.0	73.0	1280.0	587.0	1075.0	197.0	89.0	134.0	1444.0	169.0	257.0	386.0	112.0	212.0	198.0	173.0	774.0	230.0	89.0	134.0	1444.0	169.0	257.0	386.0	68.0	304.0	81.0	245.0	224.0	526.0	217.0	110.0	318.0	491.0	278.0	403.0
hsa-miR-4531	33.0	24.0	47.0	16.0	42.0	26.0	36.0	17.0	35.0	33.0	28.0	29.0	30.0	27.0	39.0	47.0	16.0	42.0	26.0	29.0	29.0	30.0	33.0	47.0	32.0	33.0	35.0	36.0	23.0	32.0	36.0	29.0	29.0	30.0	33.0	47.0	32.0	29.0	17.0	27.0	61.0	28.0	44.0	20.0	60.0	15.0	23.0	25.0	39.0
hsa-miR-373-3p	20.0	11.0	17.0	11.0	11.0	11.0	24.0	15.0	13.0	14.0	21.0	9.0	20.0	18.0	17.0	17.0	11.0	11.0	11.0	20.0	14.0	23.0	25.0	28.0	21.0	17.0	12.0	12.0	14.0	23.0	19.0	20.0	14.0	23.0	25.0	28.0	21.0	20.0	14.0	22.0	44.0	16.0	33.0	24.0	45.0	9.0	18.0	9.0	25.0
hsa-miR-490-3p	24.0	13.0	30.0	20.0	20.0	10.0	18.0	12.0	14.0	15.0	22.0	12.0	19.0	15.0	14.0	30.0	20.0	20.0	10.0	19.0	12.0	17.0	18.0	13.0	23.0	16.0	11.0	20.0	14.0	13.0	16.0	19.0	12.0	17.0	18.0	13.0	23.0	20.0	6.0	12.0	23.0	10.0	24.0	12.0	29.0	5.0	20.0	12.0	10.0
hsa-miR-1253	179.0	158.0	224.0	189.0	187.0	166.0	181.0	157.0	186.0	222.0	173.0	164.0	188.0	145.0	191.0	224.0	189.0	187.0	166.0	119.0	143.0	139.0	147.0	151.0	182.0	175.0	182.0	126.0	180.0	225.0	128.0	119.0	143.0	139.0	147.0	151.0	182.0	162.0	131.0	125.0	174.0	101.0	194.0	151.0	235.0	137.0	75.0	122.0	230.0
hsa-miR-665	28.0	17.0	31.0	27.0	26.0	12.0	25.0	5.0	13.0	14.0	25.0	10.0	29.0	23.0	24.0	31.0	27.0	26.0	12.0	22.0	24.0	23.0	20.0	18.0	11.0	19.0	15.0	15.0	23.0	25.0	22.0	22.0	24.0	23.0	20.0	18.0	11.0	22.0	14.0	13.0	36.0	18.0	37.0	24.0	31.0	10.0	24.0	14.0	28.0
hsa-miR-4443	29.0	29.0	47.0	39.0	40.0	48.0	36.0	40.0	35.0	22.0	32.0	25.0	45.0	42.0	55.0	47.0	39.0	40.0	48.0	32.0	44.0	41.0	81.0	50.0	67.0	30.0	32.0	22.0	28.0	41.0	60.0	32.0	44.0	41.0	81.0	50.0	67.0	49.0	45.0	58.0	61.0	48.0	73.0	53.0	57.0	37.0	50.0	36.0	51.0
hsa-miR-628-3p	21.0	8.0	27.0	13.0	21.0	11.0	10.0	12.0	20.0	11.0	19.0	10.0	21.0	16.0	20.0	27.0	13.0	21.0	11.0	10.0	19.0	19.0	13.0	11.0	13.0	14.0	11.0	13.0	6.0	17.0	19.0	10.0	19.0	19.0	13.0	11.0	13.0	17.0	12.0	13.0	23.0	13.0	23.0	14.0	24.0	8.0	16.0	10.0	15.0
hsa-miR-616-3p	29.0	9.0	20.0	16.0	21.0	14.0	20.0	13.0	15.0	12.0	26.0	7.0	19.0	20.0	27.0	20.0	16.0	21.0	14.0	15.0	20.0	19.0	20.0	12.0	21.0	14.0	9.0	16.0	13.0	13.0	23.0	15.0	20.0	19.0	20.0	12.0	21.0	13.0	16.0	17.0	30.0	17.0	41.0	15.0	37.0	6.0	11.0	12.0	13.0
hsa-miR-3928-3p	29.0	9.0	25.0	14.0	28.0	16.0	24.0	13.0	24.0	11.0	21.0	9.0	16.0	22.0	25.0	25.0	14.0	28.0	16.0	19.0	9.0	19.0	16.0	16.0	19.0	18.0	21.0	20.0	12.0	22.0	29.0	19.0	9.0	19.0	16.0	16.0	19.0	14.0	14.0	11.0	26.0	14.0	39.0	17.0	32.0	10.0	18.0	22.0	16.0
hsa-miR-196a-3p	30.0	7.0	22.0	24.0	18.0	14.0	19.0	12.0	26.0	16.0	30.0	10.0	22.0	19.0	21.0	22.0	24.0	18.0	14.0	16.0	19.0	25.0	12.0	21.0	22.0	18.0	24.0	16.0	16.0	10.0	17.0	16.0	19.0	25.0	12.0	21.0	22.0	17.0	14.0	16.0	33.0	13.0	20.0	18.0	38.0	12.0	19.0	22.0	13.0
hsa-miR-548al	15.0	32.0	32.0	23.0	28.0	28.0	24.0	21.0	23.0	16.0	14.0	20.0	29.0	28.0	27.0	32.0	23.0	28.0	28.0	18.0	21.0	25.0	35.0	27.0	36.0	18.0	19.0	20.0	15.0	27.0	21.0	18.0	21.0	25.0	35.0	27.0	36.0	39.0	23.0	23.0	42.0	25.0	34.0	28.0	36.0	24.0	18.0	15.0	21.0
hsa-miR-1287-3p	18.0	5.0	24.0	20.0	19.0	7.0	11.0	7.0	15.0	10.0	23.0	13.0	35.0	20.0	24.0	24.0	20.0	19.0	7.0	12.0	10.0	22.0	17.0	17.0	23.0	15.0	15.0	17.0	9.0	19.0	13.0	12.0	10.0	22.0	17.0	17.0	23.0	22.0	7.0	10.0	25.0	24.0	31.0	11.0	28.0	7.0	19.0	12.0	12.0
hsa-miR-1250-5p	26.0	9.0	16.0	14.0	17.0	9.0	19.0	9.0	17.0	16.0	14.0	9.0	14.0	22.0	25.0	16.0	14.0	17.0	9.0	14.0	21.0	19.0	24.0	19.0	16.0	16.0	11.0	17.0	13.0	12.0	28.0	14.0	21.0	19.0	24.0	19.0	16.0	10.0	13.0	16.0	34.0	12.0	37.0	24.0	26.0	10.0	14.0	13.0	11.0
hsa-let-7a-5p	652.0	603.0	5064.0	1850.0	3728.0	227.0	238.0	883.0	2154.0	1049.0	296.0	308.0	13888.0	1114.0	287.0	5064.0	1850.0	3728.0	227.0	198.0	420.0	6951.0	1672.0	550.0	1581.0	265.0	779.0	644.0	820.0	3204.0	902.0	198.0	420.0	6951.0	1672.0	550.0	1581.0	440.0	844.0	278.0	1487.0	1168.0	1154.0	546.0	284.0	708.0	1423.0	576.0	887.0
hsa-miR-3158-3p	16.0	13.0	19.0	10.0	20.0	6.0	15.0	12.0	14.0	16.0	16.0	13.0	33.0	23.0	15.0	19.0	10.0	20.0	6.0	17.0	9.0	30.0	16.0	21.0	25.0	19.0	7.0	11.0	16.0	12.0	20.0	17.0	9.0	30.0	16.0	21.0	25.0	9.0	12.0	6.0	35.0	16.0	37.0	18.0	28.0	13.0	19.0	10.0	11.0
hsa-miR-1246	308.0	183.0	319.0	218.0	386.0	211.0	263.0	252.0	266.0	312.0	235.0	191.0	319.0	174.0	210.0	319.0	218.0	386.0	211.0	188.0	231.0	192.0	144.0	214.0	214.0	234.0	173.0	178.0	160.0	258.0	137.0	188.0	231.0	192.0	144.0	214.0	214.0	198.0	149.0	145.0	248.0	180.0	257.0	229.0	289.0	178.0	112.0	176.0	240.0
hsa-miR-190b	20.0	10.0	21.0	13.0	21.0	13.0	12.0	11.0	14.0	13.0	24.0	7.0	32.0	10.0	25.0	21.0	13.0	21.0	13.0	22.0	17.0	15.0	22.0	14.0	15.0	17.0	10.0	17.0	17.0	16.0	20.0	22.0	17.0	15.0	22.0	14.0	15.0	25.0	6.0	9.0	36.0	23.0	25.0	11.0	30.0	9.0	16.0	24.0	9.0
hsa-miR-450b-3p	35.0	4.0	44.0	27.0	22.0	26.0	35.0	15.0	33.0	25.0	34.0	19.0	22.0	41.0	41.0	44.0	27.0	22.0	26.0	34.0	31.0	43.0	36.0	23.0	33.0	32.0	12.0	22.0	16.0	31.0	44.0	34.0	31.0	43.0	36.0	23.0	33.0	26.0	20.0	24.0	49.0	26.0	68.0	29.0	37.0	18.0	28.0	27.0	12.0
hsa-miR-1827	29.0	14.0	23.0	29.0	22.0	26.0	26.0	12.0	22.0	20.0	31.0	20.0	22.0	22.0	23.0	23.0	29.0	22.0	26.0	37.0	18.0	21.0	35.0	30.0	26.0	21.0	20.0	17.0	21.0	19.0	16.0	37.0	18.0	21.0	35.0	30.0	26.0	25.0	24.0	24.0	31.0	18.0	41.0	23.0	51.0	15.0	21.0	29.0	28.0
hsa-miR-423-5p	107.0	45.0	475.0	307.0	238.0	73.0	60.0	101.0	263.0	221.0	61.0	50.0	507.0	100.0	55.0	475.0	307.0	238.0	73.0	63.0	64.0	749.0	119.0	87.0	135.0	71.0	71.0	137.0	125.0	347.0	92.0	63.0	64.0	749.0	119.0	87.0	135.0	48.0	64.0	48.0	170.0	170.0	148.0	76.0	53.0	88.0	144.0	133.0	156.0
hsa-miR-499b-3p	29.0	8.0	25.0	25.0	17.0	15.0	12.0	4.0	28.0	16.0	24.0	6.0	21.0	19.0	24.0	25.0	25.0	17.0	15.0	22.0	11.0	25.0	19.0	12.0	26.0	11.0	12.0	12.0	7.0	17.0	23.0	22.0	11.0	25.0	19.0	12.0	26.0	25.0	12.0	22.0	35.0	25.0	41.0	18.0	45.0	6.0	22.0	19.0	11.0
hsa-miR-603	22.0	22.0	36.0	35.0	34.0	27.0	34.0	23.0	28.0	18.0	33.0	13.0	34.0	27.0	27.0	36.0	35.0	34.0	27.0	37.0	28.0	37.0	31.0	24.0	23.0	29.0	33.0	28.0	31.0	30.0	23.0	37.0	28.0	37.0	31.0	24.0	23.0	26.0	22.0	25.0	44.0	32.0	44.0	29.0	46.0	20.0	21.0	22.0	21.0
hsa-miR-885-3p	29.0	15.0	31.0	20.0	26.0	17.0	24.0	11.0	28.0	22.0	30.0	20.0	32.0	23.0	28.0	31.0	20.0	26.0	17.0	25.0	18.0	18.0	26.0	16.0	26.0	23.0	19.0	17.0	8.0	29.0	42.0	25.0	18.0	18.0	26.0	16.0	26.0	30.0	10.0	24.0	47.0	18.0	34.0	24.0	27.0	8.0	22.0	28.0	18.0
hsa-miR-381-3p	25.0	20.0	55.0	33.0	62.0	14.0	18.0	24.0	51.0	33.0	23.0	16.0	67.0	21.0	16.0	55.0	33.0	62.0	14.0	21.0	40.0	99.0	19.0	22.0	39.0	18.0	13.0	19.0	18.0	34.0	33.0	21.0	40.0	99.0	19.0	22.0	39.0	8.0	12.0	18.0	30.0	25.0	45.0	25.0	36.0	13.0	29.0	20.0	20.0
hsa-miR-4536-5p	18.0	10.0	9.0	11.0	19.0	5.0	12.0	23.0	9.0	6.0	18.0	19.0	19.0	6.0	13.0	9.0	11.0	19.0	5.0	13.0	12.0	15.0	12.0	14.0	12.0	12.0	15.0	9.0	25.0	12.0	20.0	13.0	12.0	15.0	12.0	14.0	12.0	13.0	14.0	10.0	20.0	8.0	16.0	13.0	21.0	13.0	7.0	8.0	20.0
hsa-miR-671-5p	17.0	10.0	24.0	18.0	20.0	15.0	23.0	13.0	12.0	9.0	10.0	16.0	24.0	12.0	27.0	24.0	18.0	20.0	15.0	12.0	13.0	17.0	15.0	10.0	19.0	17.0	10.0	17.0	9.0	7.0	20.0	12.0	13.0	17.0	15.0	10.0	19.0	14.0	3.0	12.0	28.0	17.0	29.0	14.0	15.0	7.0	15.0	13.0	8.0
hsa-miR-520c-3p	32.0	11.0	40.0	26.0	42.0	28.0	21.0	7.0	24.0	26.0	42.0	16.0	25.0	29.0	35.0	40.0	26.0	42.0	28.0	31.0	22.0	38.0	27.0	16.0	25.0	29.0	9.0	29.0	9.0	24.0	31.0	31.0	22.0	38.0	27.0	16.0	25.0	42.0	8.0	28.0	73.0	33.0	61.0	28.0	64.0	16.0	23.0	28.0	13.0
hsa-miR-520g-3p	25.0	15.0	34.0	28.0	28.0	22.0	21.0	14.0	24.0	15.0	27.0	14.0	20.0	26.0	25.0	34.0	28.0	28.0	22.0	19.0	23.0	33.0	24.0	18.0	23.0	15.0	23.0	23.0	16.0	26.0	31.0	19.0	23.0	33.0	24.0	18.0	23.0	24.0	12.0	12.0	26.0	12.0	31.0	23.0	32.0	5.0	23.0	12.0	13.0
hsa-miR-2682-5p	32.0	30.0	33.0	37.0	32.0	18.0	40.0	27.0	32.0	34.0	27.0	27.0	31.0	24.0	32.0	33.0	37.0	32.0	18.0	22.0	31.0	30.0	36.0	36.0	26.0	43.0	17.0	36.0	18.0	31.0	31.0	22.0	31.0	30.0	36.0	36.0	26.0	33.0	32.0	28.0	41.0	24.0	39.0	35.0	30.0	16.0	25.0	27.0	26.0
hsa-miR-509-3-5p	29.0	10.0	24.0	17.0	12.0	20.0	17.0	5.0	22.0	18.0	16.0	11.0	8.0	19.0	19.0	24.0	17.0	12.0	20.0	21.0	16.0	17.0	16.0	19.0	21.0	12.0	9.0	16.0	13.0	25.0	20.0	21.0	16.0	17.0	16.0	19.0	21.0	14.0	13.0	20.0	38.0	15.0	24.0	20.0	33.0	11.0	19.0	12.0	16.0
hsa-miR-4787-5p	27.0	10.0	30.0	19.0	19.0	13.0	22.0	11.0	11.0	16.0	26.0	6.0	19.0	23.0	27.0	30.0	19.0	19.0	13.0	23.0	16.0	26.0	19.0	24.0	19.0	15.0	11.0	11.0	11.0	15.0	21.0	23.0	16.0	26.0	19.0	24.0	19.0	14.0	5.0	5.0	30.0	21.0	35.0	16.0	34.0	11.0	11.0	18.0	14.0
hsa-miR-1289	9.0	6.0	10.0	6.0	8.0	6.0	10.0	1.0	9.0	9.0	14.0	9.0	13.0	13.0	15.0	10.0	6.0	8.0	6.0	8.0	9.0	13.0	12.0	6.0	10.0	7.0	15.0	2.0	15.0	8.0	5.0	8.0	9.0	13.0	12.0	6.0	10.0	6.0	18.0	7.0	15.0	3.0	16.0	13.0	8.0	12.0	11.0	3.0	17.0
hsa-miR-1268a	40.0	10.0	47.0	19.0	55.0	75.0	22.0	15.0	36.0	82.0	28.0	4.0	36.0	32.0	30.0	47.0	19.0	55.0	75.0	26.0	20.0	28.0	22.0	34.0	53.0	33.0	8.0	22.0	18.0	43.0	44.0	26.0	20.0	28.0	22.0	34.0	53.0	25.0	13.0	14.0	75.0	19.0	71.0	41.0	39.0	12.0	27.0	32.0	9.0
hsa-miR-604	22.0	13.0	25.0	15.0	12.0	15.0	25.0	6.0	20.0	12.0	17.0	15.0	19.0	17.0	23.0	25.0	15.0	12.0	15.0	15.0	22.0	21.0	17.0	22.0	17.0	11.0	12.0	9.0	12.0	31.0	20.0	15.0	22.0	21.0	17.0	22.0	17.0	19.0	12.0	15.0	31.0	14.0	35.0	16.0	35.0	9.0	16.0	12.0	11.0
hsa-miR-302e	32.0	16.0	27.0	15.0	21.0	14.0	22.0	5.0	17.0	9.0	24.0	23.0	22.0	18.0	30.0	27.0	15.0	21.0	14.0	17.0	24.0	31.0	32.0	19.0	20.0	18.0	20.0	19.0	23.0	24.0	26.0	17.0	24.0	31.0	32.0	19.0	20.0	18.0	12.0	27.0	31.0	21.0	46.0	14.0	46.0	12.0	19.0	18.0	12.0
hsa-miR-19a-3p	94.0	54.0	562.0	377.0	236.0	29.0	63.0	133.0	404.0	252.0	83.0	101.0	720.0	96.0	54.0	562.0	377.0	236.0	29.0	67.0	68.0	973.0	269.0	94.0	123.0	50.0	155.0	256.0	168.0	332.0	101.0	67.0	68.0	973.0	269.0	94.0	123.0	90.0	81.0	59.0	246.0	180.0	135.0	49.0	56.0	118.0	64.0	254.0	251.0
hsa-miR-122-5p	2586.0	335.0	228.0	213.0	251.0	204.0	792.0	318.0	265.0	220.0	381.0	768.0	275.0	242.0	275.0	228.0	213.0	251.0	204.0	614.0	502.0	272.0	213.0	270.0	251.0	323.0	347.0	267.0	321.0	393.0	318.0	614.0	502.0	272.0	213.0	270.0	251.0	262.0	382.0	376.0	236.0	193.0	413.0	262.0	365.0	418.0	256.0	504.0	350.0
hsa-miR-499b-5p	21.0	11.0	16.0	11.0	17.0	13.0	19.0	6.0	16.0	15.0	29.0	10.0	15.0	20.0	18.0	16.0	11.0	17.0	13.0	10.0	17.0	11.0	9.0	17.0	12.0	13.0	11.0	9.0	13.0	4.0	18.0	10.0	17.0	11.0	9.0	17.0	12.0	16.0	7.0	11.0	29.0	18.0	31.0	10.0	29.0	5.0	15.0	13.0	9.0
hsa-miR-1273c	25.0	7.0	21.0	19.0	14.0	12.0	24.0	6.0	20.0	13.0	17.0	11.0	18.0	13.0	24.0	21.0	19.0	14.0	12.0	15.0	18.0	22.0	14.0	11.0	31.0	9.0	7.0	14.0	11.0	15.0	22.0	15.0	18.0	22.0	14.0	11.0	31.0	18.0	11.0	22.0	26.0	13.0	24.0	16.0	26.0	8.0	16.0	10.0	12.0
hsa-miR-1206	22.0	17.0	27.0	24.0	28.0	12.0	25.0	15.0	17.0	18.0	26.0	14.0	20.0	24.0	25.0	27.0	24.0	28.0	12.0	23.0	28.0	16.0	21.0	34.0	17.0	26.0	19.0	14.0	13.0	20.0	25.0	23.0	28.0	16.0	21.0	34.0	17.0	28.0	12.0	13.0	46.0	21.0	37.0	14.0	45.0	7.0	20.0	16.0	17.0
hsa-miR-513a-5p	40.0	6.0	33.0	31.0	17.0	19.0	33.0	5.0	32.0	22.0	31.0	14.0	30.0	32.0	41.0	33.0	31.0	17.0	19.0	31.0	23.0	37.0	37.0	21.0	24.0	25.0	11.0	15.0	12.0	29.0	31.0	31.0	23.0	37.0	37.0	21.0	24.0	23.0	12.0	14.0	57.0	27.0	60.0	29.0	61.0	10.0	21.0	25.0	9.0
hsa-miR-589-5p	20.0	9.0	13.0	17.0	22.0	10.0	11.0	6.0	15.0	24.0	25.0	11.0	10.0	21.0	17.0	13.0	17.0	22.0	10.0	16.0	9.0	15.0	21.0	17.0	25.0	16.0	21.0	12.0	9.0	12.0	24.0	16.0	9.0	15.0	21.0	17.0	25.0	22.0	7.0	5.0	25.0	10.0	21.0	11.0	31.0	8.0	13.0	15.0	11.0
hsa-miR-382-5p	68.0	16.0	386.0	262.0	438.0	62.0	39.0	60.0	241.0	154.0	46.0	29.0	327.0	104.0	44.0	386.0	262.0	438.0	62.0	32.0	109.0	872.0	87.0	114.0	219.0	33.0	27.0	49.0	25.0	255.0	110.0	32.0	109.0	872.0	87.0	114.0	219.0	33.0	48.0	45.0	90.0	141.0	199.0	75.0	69.0	49.0	219.0	44.0	36.0
hsa-miR-3180-3p	24.0	11.0	21.0	20.0	16.0	16.0	21.0	13.0	15.0	15.0	20.0	11.0	27.0	9.0	31.0	21.0	20.0	16.0	16.0	25.0	8.0	14.0	24.0	24.0	20.0	21.0	11.0	17.0	18.0	28.0	26.0	25.0	8.0	14.0	24.0	24.0	20.0	20.0	16.0	12.0	31.0	20.0	38.0	16.0	29.0	13.0	14.0	17.0	11.0
hsa-miR-758-3p+hsa-miR-411-3p	26.0	9.0	19.0	25.0	29.0	15.0	22.0	18.0	25.0	12.0	10.0	15.0	19.0	21.0	17.0	19.0	25.0	29.0	15.0	18.0	15.0	22.0	21.0	23.0	20.0	12.0	22.0	14.0	11.0	19.0	22.0	18.0	15.0	22.0	21.0	23.0	20.0	18.0	11.0	16.0	32.0	15.0	28.0	15.0	30.0	12.0	16.0	18.0	17.0
hsa-miR-376a-2-5p	12.0	8.0	20.0	10.0	14.0	12.0	14.0	9.0	6.0	11.0	23.0	18.0	12.0	14.0	21.0	20.0	10.0	14.0	12.0	13.0	8.0	9.0	10.0	15.0	18.0	7.0	11.0	7.0	17.0	15.0	18.0	13.0	8.0	9.0	10.0	15.0	18.0	13.0	4.0	11.0	23.0	15.0	22.0	13.0	23.0	8.0	16.0	13.0	13.0
hsa-miR-577	23.0	6.0	24.0	23.0	33.0	13.0	24.0	15.0	20.0	19.0	13.0	17.0	18.0	18.0	21.0	24.0	23.0	33.0	13.0	23.0	26.0	21.0	30.0	12.0	21.0	14.0	21.0	21.0	23.0	24.0	29.0	23.0	26.0	21.0	30.0	12.0	21.0	16.0	13.0	21.0	36.0	23.0	37.0	31.0	31.0	14.0	17.0	21.0	22.0
hsa-miR-135b-5p	21.0	3.0	14.0	24.0	17.0	7.0	16.0	10.0	15.0	11.0	17.0	10.0	13.0	19.0	12.0	14.0	24.0	17.0	7.0	14.0	14.0	14.0	15.0	12.0	9.0	11.0	11.0	14.0	12.0	15.0	25.0	14.0	14.0	14.0	15.0	12.0	9.0	14.0	7.0	12.0	25.0	13.0	34.0	12.0	28.0	8.0	14.0	16.0	7.0
hsa-miR-140-5p	89.0	27.0	151.0	86.0	192.0	19.0	32.0	72.0	113.0	85.0	35.0	31.0	223.0	77.0	38.0	151.0	86.0	192.0	19.0	22.0	57.0	239.0	53.0	44.0	97.0	31.0	44.0	52.0	33.0	155.0	63.0	22.0	57.0	239.0	53.0	44.0	97.0	30.0	33.0	28.0	60.0	61.0	102.0	34.0	36.0	49.0	54.0	65.0	49.0
hsa-miR-5196-3p+hsa-miR-6732-3p	22.0	10.0	21.0	20.0	20.0	18.0	13.0	6.0	17.0	13.0	22.0	11.0	35.0	22.0	24.0	21.0	20.0	20.0	18.0	20.0	10.0	15.0	16.0	11.0	12.0	23.0	11.0	6.0	12.0	20.0	23.0	20.0	10.0	15.0	16.0	11.0	12.0	21.0	5.0	11.0	24.0	15.0	32.0	14.0	27.0	4.0	14.0	14.0	15.0
hsa-miR-6721-5p	30.0	26.0	27.0	22.0	25.0	17.0	25.0	19.0	20.0	23.0	22.0	21.0	29.0	29.0	26.0	27.0	22.0	25.0	17.0	29.0	16.0	30.0	27.0	22.0	28.0	26.0	23.0	24.0	15.0	19.0	24.0	29.0	16.0	30.0	27.0	22.0	28.0	28.0	25.0	23.0	45.0	23.0	49.0	39.0	36.0	27.0	25.0	31.0	17.0
hsa-miR-1202	22.0	7.0	26.0	20.0	23.0	11.0	21.0	8.0	11.0	17.0	20.0	8.0	19.0	21.0	31.0	26.0	20.0	23.0	11.0	18.0	19.0	17.0	28.0	17.0	28.0	8.0	7.0	16.0	12.0	12.0	20.0	18.0	19.0	17.0	28.0	17.0	28.0	23.0	10.0	17.0	41.0	11.0	40.0	19.0	38.0	6.0	23.0	18.0	13.0
hsa-miR-148a-3p	424.0	186.0	1799.0	1744.0	1987.0	346.0	162.0	357.0	1927.0	1210.0	163.0	195.0	1848.0	545.0	131.0	1799.0	1744.0	1987.0	346.0	124.0	323.0	4578.0	507.0	510.0	1077.0	143.0	176.0	234.0	116.0	2388.0	592.0	124.0	323.0	4578.0	507.0	510.0	1077.0	102.0	254.0	244.0	576.0	583.0	1336.0	331.0	110.0	253.0	623.0	367.0	187.0
hsa-miR-190a-5p	30.0	10.0	56.0	24.0	25.0	9.0	22.0	22.0	23.0	20.0	18.0	11.0	40.0	17.0	25.0	56.0	24.0	25.0	9.0	18.0	11.0	47.0	45.0	20.0	21.0	15.0	21.0	46.0	19.0	46.0	26.0	18.0	11.0	47.0	45.0	20.0	21.0	7.0	7.0	16.0	69.0	23.0	45.0	17.0	23.0	13.0	26.0	16.0	13.0
hsa-miR-139-5p	19.0	8.0	30.0	23.0	18.0	12.0	15.0	6.0	22.0	18.0	19.0	15.0	23.0	16.0	20.0	30.0	23.0	18.0	12.0	19.0	12.0	23.0	19.0	19.0	19.0	15.0	14.0	17.0	16.0	22.0	16.0	19.0	12.0	23.0	19.0	19.0	19.0	16.0	7.0	9.0	29.0	16.0	43.0	16.0	20.0	6.0	21.0	16.0	11.0
hsa-miR-216a-5p	29.0	10.0	26.0	22.0	28.0	18.0	33.0	9.0	16.0	20.0	23.0	23.0	18.0	26.0	26.0	26.0	22.0	28.0	18.0	26.0	23.0	22.0	31.0	22.0	27.0	15.0	14.0	17.0	16.0	23.0	27.0	26.0	23.0	22.0	31.0	22.0	27.0	29.0	11.0	22.0	38.0	27.0	34.0	19.0	38.0	8.0	23.0	17.0	7.0
hsa-miR-302f	18.0	11.0	24.0	23.0	27.0	24.0	18.0	12.0	25.0	16.0	20.0	20.0	18.0	18.0	21.0	24.0	23.0	27.0	24.0	25.0	11.0	25.0	27.0	18.0	22.0	10.0	13.0	5.0	13.0	14.0	20.0	25.0	11.0	25.0	27.0	18.0	22.0	12.0	13.0	12.0	35.0	16.0	39.0	19.0	34.0	8.0	20.0	15.0	13.0
hsa-miR-548b-3p	24.0	8.0	21.0	22.0	20.0	8.0	14.0	7.0	23.0	10.0	23.0	3.0	17.0	17.0	17.0	21.0	22.0	20.0	8.0	21.0	13.0	13.0	19.0	15.0	16.0	9.0	5.0	12.0	10.0	8.0	13.0	21.0	13.0	13.0	19.0	15.0	16.0	12.0	8.0	10.0	31.0	12.0	31.0	16.0	36.0	6.0	17.0	12.0	10.0
hsa-miR-541-3p	29.0	9.0	19.0	29.0	10.0	13.0	16.0	8.0	18.0	7.0	18.0	4.0	18.0	12.0	32.0	19.0	29.0	10.0	13.0	15.0	12.0	12.0	19.0	10.0	16.0	21.0	20.0	17.0	8.0	20.0	19.0	15.0	12.0	12.0	19.0	10.0	16.0	27.0	6.0	23.0	28.0	20.0	25.0	19.0	25.0	13.0	23.0	11.0	14.0
hsa-miR-372-3p	20.0	10.0	27.0	17.0	24.0	19.0	20.0	18.0	13.0	12.0	24.0	16.0	19.0	21.0	29.0	27.0	17.0	24.0	19.0	17.0	14.0	21.0	20.0	16.0	27.0	23.0	14.0	13.0	18.0	16.0	23.0	17.0	14.0	21.0	20.0	16.0	27.0	17.0	15.0	13.0	33.0	22.0	43.0	22.0	33.0	11.0	22.0	21.0	14.0
hsa-miR-324-5p	27.0	5.0	49.0	30.0	28.0	12.0	11.0	14.0	38.0	31.0	18.0	18.0	81.0	25.0	21.0	49.0	30.0	28.0	12.0	14.0	16.0	79.0	21.0	19.0	26.0	15.0	16.0	25.0	13.0	34.0	16.0	14.0	16.0	79.0	21.0	19.0	26.0	18.0	13.0	6.0	38.0	21.0	43.0	19.0	22.0	13.0	23.0	23.0	34.0
hsa-miR-3202	6.0	6.0	7.0	11.0	15.0	3.0	7.0	15.0	7.0	6.0	2.0	12.0	10.0	9.0	11.0	7.0	11.0	15.0	3.0	12.0	15.0	7.0	14.0	8.0	11.0	13.0	13.0	7.0	14.0	8.0	6.0	12.0	15.0	7.0	14.0	8.0	11.0	17.0	9.0	12.0	11.0	9.0	13.0	6.0	21.0	5.0	5.0	6.0	15.0
hsa-miR-409-3p	51.0	17.0	349.0	307.0	464.0	44.0	14.0	66.0	293.0	235.0	28.0	26.0	424.0	132.0	28.0	349.0	307.0	464.0	44.0	26.0	94.0	732.0	85.0	106.0	252.0	20.0	39.0	49.0	37.0	372.0	90.0	26.0	94.0	732.0	85.0	106.0	252.0	27.0	31.0	47.0	62.0	140.0	175.0	81.0	28.0	50.0	146.0	39.0	46.0
hsa-miR-492	10.0	12.0	10.0	12.0	10.0	10.0	6.0	8.0	12.0	3.0	7.0	14.0	8.0	6.0	16.0	10.0	12.0	10.0	10.0	8.0	7.0	13.0	13.0	9.0	17.0	8.0	10.0	7.0	22.0	13.0	8.0	8.0	7.0	13.0	13.0	9.0	17.0	16.0	7.0	9.0	13.0	8.0	16.0	12.0	14.0	15.0	11.0	15.0	3.0
hsa-miR-500a-5p+hsa-miR-501-5p	10.0	12.0	7.0	6.0	6.0	10.0	15.0	18.0	18.0	12.0	9.0	18.0	14.0	3.0	10.0	7.0	6.0	6.0	10.0	10.0	15.0	21.0	15.0	8.0	20.0	12.0	14.0	11.0	10.0	17.0	11.0	10.0	15.0	21.0	15.0	8.0	20.0	13.0	15.0	14.0	17.0	6.0	16.0	8.0	5.0	4.0	11.0	13.0	18.0
hsa-miR-1469	8.0	8.0	13.0	9.0	3.0	13.0	8.0	6.0	6.0	7.0	7.0	15.0	9.0	6.0	10.0	13.0	9.0	3.0	13.0	6.0	4.0	13.0	8.0	8.0	13.0	10.0	6.0	8.0	13.0	4.0	9.0	6.0	4.0	13.0	8.0	8.0	13.0	16.0	10.0	8.0	12.0	8.0	13.0	7.0	11.0	7.0	6.0	9.0	12.0
hsa-miR-328-3p	5.0	16.0	15.0	11.0	14.0	5.0	9.0	10.0	17.0	8.0	13.0	13.0	7.0	5.0	17.0	15.0	11.0	14.0	5.0	11.0	18.0	16.0	21.0	8.0	17.0	8.0	11.0	7.0	19.0	12.0	14.0	11.0	18.0	16.0	21.0	8.0	17.0	12.0	5.0	9.0	16.0	5.0	11.0	9.0	13.0	15.0	8.0	10.0	12.0
hsa-miR-940	6.0	8.0	23.0	16.0	11.0	8.0	19.0	10.0	21.0	17.0	12.0	13.0	10.0	7.0	9.0	23.0	16.0	11.0	8.0	14.0	14.0	23.0	23.0	14.0	32.0	26.0	6.0	16.0	19.0	23.0	13.0	14.0	14.0	23.0	23.0	14.0	32.0	20.0	14.0	19.0	14.0	7.0	17.0	11.0	10.0	6.0	9.0	24.0	11.0
hsa-miR-31-5p	6.0	12.0	9.0	7.0	3.0	7.0	6.0	6.0	10.0	7.0	7.0	11.0	6.0	6.0	14.0	9.0	7.0	3.0	7.0	3.0	6.0	12.0	10.0	7.0	12.0	8.0	17.0	6.0	10.0	9.0	10.0	3.0	6.0	12.0	10.0	7.0	12.0	15.0	12.0	11.0	5.0	8.0	13.0	13.0	9.0	7.0	6.0	3.0	7.0
hsa-miR-518b	65.0	51.0	49.0	74.0	83.0	15.0	30.0	68.0	109.0	93.0	40.0	34.0	120.0	31.0	22.0	49.0	74.0	83.0	15.0	36.0	27.0	110.0	36.0	37.0	92.0	53.0	38.0	41.0	45.0	122.0	29.0	36.0	27.0	110.0	36.0	37.0	92.0	36.0	67.0	22.0	25.0	33.0	72.0	39.0	23.0	48.0	33.0	71.0	49.0
hsa-miR-615-5p	5.0	10.0	8.0	3.0	5.0	3.0	8.0	5.0	1.0	5.0	5.0	10.0	8.0	4.0	4.0	8.0	3.0	5.0	3.0	7.0	3.0	6.0	14.0	4.0	10.0	5.0	12.0	3.0	13.0	6.0	9.0	7.0	3.0	6.0	14.0	4.0	10.0	12.0	8.0	9.0	8.0	9.0	10.0	8.0	14.0	5.0	2.0	7.0	14.0
hsa-miR-1276	3.0	10.0	12.0	4.0	8.0	8.0	3.0	23.0	5.0	8.0	11.0	18.0	6.0	7.0	7.0	12.0	4.0	8.0	8.0	6.0	5.0	9.0	12.0	4.0	15.0	4.0	10.0	6.0	20.0	6.0	9.0	6.0	5.0	9.0	12.0	4.0	15.0	5.0	16.0	8.0	13.0	13.0	6.0	4.0	11.0	6.0	9.0	7.0	12.0
hsa-miR-548e-3p	10.0	6.0	8.0	9.0	10.0	10.0	4.0	10.0	12.0	14.0	11.0	19.0	5.0	6.0	9.0	8.0	9.0	10.0	10.0	8.0	11.0	14.0	8.0	8.0	10.0	8.0	13.0	7.0	14.0	10.0	11.0	8.0	11.0	14.0	8.0	8.0	10.0	13.0	10.0	8.0	12.0	6.0	14.0	9.0	12.0	9.0	5.0	7.0	12.0
hsa-miR-1908-3p	3.0	5.0	10.0	11.0	4.0	8.0	3.0	6.0	6.0	3.0	9.0	10.0	4.0	7.0	10.0	10.0	11.0	4.0	8.0	7.0	4.0	6.0	17.0	14.0	18.0	6.0	15.0	8.0	17.0	10.0	4.0	7.0	4.0	6.0	17.0	14.0	18.0	5.0	7.0	8.0	13.0	10.0	11.0	5.0	12.0	7.0	10.0	9.0	13.0
hsa-miR-3150b-3p	2.0	4.0	15.0	7.0	5.0	0.0	6.0	9.0	12.0	7.0	2.0	15.0	9.0	4.0	16.0	15.0	7.0	5.0	0.0	5.0	8.0	8.0	11.0	7.0	10.0	7.0	6.0	6.0	9.0	6.0	8.0	5.0	8.0	8.0	11.0	7.0	10.0	8.0	8.0	7.0	10.0	5.0	11.0	11.0	18.0	11.0	11.0	5.0	8.0
hsa-miR-504-5p	6.0	15.0	14.0	16.0	8.0	10.0	10.0	9.0	12.0	5.0	11.0	15.0	8.0	7.0	13.0	14.0	16.0	8.0	10.0	8.0	9.0	18.0	12.0	10.0	18.0	18.0	12.0	7.0	15.0	7.0	8.0	8.0	9.0	18.0	12.0	10.0	18.0	17.0	12.0	16.0	7.0	9.0	12.0	15.0	14.0	11.0	10.0	10.0	24.0
hsa-miR-619-3p	5.0	10.0	8.0	9.0	9.0	6.0	10.0	7.0	5.0	12.0	12.0	9.0	5.0	3.0	12.0	8.0	9.0	9.0	6.0	6.0	5.0	19.0	11.0	8.0	18.0	8.0	16.0	10.0	18.0	7.0	16.0	6.0	5.0	19.0	11.0	8.0	18.0	10.0	16.0	14.0	13.0	11.0	13.0	2.0	17.0	15.0	4.0	9.0	15.0
hsa-miR-363-5p	6.0	18.0	14.0	12.0	8.0	14.0	6.0	23.0	15.0	13.0	13.0	20.0	8.0	10.0	19.0	14.0	12.0	8.0	14.0	22.0	11.0	17.0	14.0	18.0	16.0	11.0	14.0	9.0	29.0	13.0	24.0	22.0	11.0	17.0	14.0	18.0	16.0	21.0	14.0	6.0	12.0	5.0	12.0	12.0	14.0	10.0	11.0	9.0	21.0
hsa-miR-4435	11.0	8.0	10.0	17.0	12.0	13.0	9.0	5.0	18.0	5.0	15.0	16.0	13.0	6.0	14.0	10.0	17.0	12.0	13.0	12.0	17.0	14.0	23.0	15.0	15.0	13.0	12.0	15.0	17.0	10.0	19.0	12.0	17.0	14.0	23.0	15.0	15.0	16.0	15.0	11.0	8.0	7.0	17.0	5.0	34.0	16.0	12.0	11.0	11.0
hsa-miR-890	5.0	13.0	7.0	13.0	7.0	8.0	10.0	9.0	8.0	7.0	12.0	21.0	12.0	13.0	13.0	7.0	13.0	7.0	8.0	10.0	8.0	13.0	15.0	16.0	26.0	18.0	13.0	8.0	17.0	9.0	12.0	10.0	8.0	13.0	15.0	16.0	26.0	13.0	14.0	11.0	11.0	9.0	14.0	13.0	15.0	18.0	8.0	12.0	18.0
hsa-miR-520f-3p	2579.0	2173.0	3884.0	1912.0	4029.0	1517.0	2297.0	3062.0	5130.0	3555.0	3288.0	2557.0	3590.0	2234.0	1083.0	3884.0	1912.0	4029.0	1517.0	1184.0	1661.0	2496.0	1337.0	2316.0	1981.0	2046.0	1417.0	2008.0	1599.0	3536.0	1748.0	1184.0	1661.0	2496.0	1337.0	2316.0	1981.0	1486.0	2261.0	1060.0	1973.0	1100.0	2529.0	1741.0	1914.0	2509.0	1747.0	3594.0	2698.0
hsa-miR-151a-3p	21.0	14.0	58.0	36.0	59.0	12.0	15.0	19.0	51.0	53.0	20.0	19.0	74.0	37.0	14.0	58.0	36.0	59.0	12.0	17.0	28.0	112.0	35.0	22.0	69.0	18.0	22.0	29.0	17.0	105.0	44.0	17.0	28.0	112.0	35.0	22.0	69.0	33.0	22.0	15.0	27.0	24.0	37.0	30.0	17.0	18.0	39.0	31.0	24.0
hsa-miR-194-5p	20.0	18.0	73.0	18.0	7.0	6.0	8.0	13.0	23.0	8.0	10.0	17.0	43.0	6.0	15.0	73.0	18.0	7.0	6.0	5.0	7.0	104.0	44.0	5.0	8.0	11.0	29.0	19.0	26.0	14.0	12.0	5.0	7.0	104.0	44.0	5.0	8.0	13.0	18.0	10.0	31.0	17.0	13.0	8.0	14.0	18.0	5.0	14.0	25.0
hsa-miR-218-5p	12.0	6.0	10.0	10.0	7.0	11.0	6.0	25.0	7.0	7.0	11.0	15.0	10.0	10.0	11.0	10.0	10.0	7.0	11.0	14.0	14.0	11.0	16.0	3.0	12.0	4.0	10.0	9.0	6.0	13.0	8.0	14.0	14.0	11.0	16.0	3.0	12.0	20.0	12.0	7.0	9.0	9.0	11.0	6.0	7.0	11.0	9.0	11.0	8.0
hsa-miR-15a-5p	166.0	148.0	1763.0	446.0	552.0	31.0	78.0	227.0	751.0	197.0	59.0	91.0	2066.0	202.0	41.0	1763.0	446.0	552.0	31.0	41.0	97.0	2754.0	1007.0	141.0	251.0	49.0	367.0	366.0	401.0	575.0	142.0	41.0	97.0	2754.0	1007.0	141.0	251.0	159.0	244.0	67.0	569.0	412.0	255.0	77.0	36.0	181.0	242.0	179.0	380.0
hsa-miR-539-5p	9.0	5.0	10.0	13.0	15.0	3.0	10.0	13.0	15.0	14.0	7.0	14.0	10.0	8.0	8.0	10.0	13.0	15.0	3.0	8.0	11.0	22.0	16.0	6.0	21.0	15.0	16.0	6.0	17.0	13.0	13.0	8.0	11.0	22.0	16.0	6.0	21.0	13.0	6.0	7.0	14.0	5.0	24.0	14.0	16.0	11.0	11.0	7.0	18.0
hsa-miR-493-3p	9.0	13.0	17.0	11.0	12.0	14.0	7.0	17.0	13.0	10.0	6.0	10.0	15.0	7.0	7.0	17.0	11.0	12.0	14.0	10.0	8.0	28.0	16.0	12.0	15.0	9.0	12.0	6.0	20.0	6.0	11.0	10.0	8.0	28.0	16.0	12.0	15.0	17.0	16.0	6.0	15.0	9.0	14.0	9.0	17.0	15.0	15.0	12.0	32.0
hsa-miR-4454+hsa-miR-7975	885.0	289.0	3144.0	599.0	1171.0	100.0	267.0	1828.0	734.0	941.0	275.0	321.0	1854.0	565.0	492.0	3144.0	599.0	1171.0	100.0	483.0	597.0	939.0	561.0	503.0	915.0	215.0	224.0	516.0	375.0	1148.0	373.0	483.0	597.0	939.0	561.0	503.0	915.0	612.0	491.0	500.0	350.0	415.0	334.0	356.0	602.0	1504.0	246.0	346.0	751.0
hsa-miR-3161	9.0	21.0	14.0	12.0	9.0	8.0	19.0	34.0	17.0	16.0	19.0	22.0	23.0	8.0	21.0	14.0	12.0	9.0	8.0	22.0	11.0	18.0	13.0	12.0	20.0	12.0	19.0	11.0	28.0	21.0	17.0	22.0	11.0	18.0	13.0	12.0	20.0	13.0	19.0	8.0	12.0	9.0	17.0	13.0	22.0	21.0	8.0	15.0	22.0
hsa-miR-4521	15.0	5.0	7.0	7.0	4.0	10.0	9.0	10.0	8.0	7.0	14.0	7.0	11.0	6.0	8.0	7.0	7.0	4.0	10.0	7.0	11.0	8.0	14.0	8.0	17.0	14.0	17.0	10.0	11.0	10.0	5.0	7.0	11.0	8.0	14.0	8.0	17.0	9.0	3.0	12.0	14.0	12.0	20.0	7.0	13.0	7.0	2.0	6.0	15.0
hsa-miR-422a	191.0	265.0	339.0	272.0	300.0	277.0	283.0	297.0	307.0	298.0	209.0	251.0	240.0	179.0	234.0	339.0	272.0	300.0	277.0	220.0	247.0	269.0	185.0	279.0	266.0	271.0	267.0	215.0	264.0	327.0	248.0	220.0	247.0	269.0	185.0	279.0	266.0	207.0	272.0	181.0	262.0	220.0	326.0	300.0	394.0	296.0	160.0	213.0	352.0
hsa-miR-374c-5p	8.0	9.0	15.0	12.0	12.0	13.0	14.0	10.0	11.0	8.0	5.0	15.0	18.0	7.0	15.0	15.0	12.0	12.0	13.0	10.0	10.0	12.0	13.0	12.0	15.0	12.0	9.0	10.0	12.0	15.0	15.0	10.0	10.0	12.0	13.0	12.0	15.0	20.0	10.0	22.0	21.0	16.0	17.0	14.0	17.0	11.0	6.0	11.0	20.0
hsa-miR-551a	5.0	14.0	10.0	12.0	7.0	8.0	13.0	5.0	8.0	14.0	12.0	15.0	11.0	7.0	14.0	10.0	12.0	7.0	8.0	11.0	13.0	10.0	13.0	9.0	21.0	10.0	13.0	16.0	16.0	14.0	11.0	11.0	13.0	10.0	13.0	9.0	21.0	18.0	13.0	8.0	9.0	13.0	18.0	13.0	24.0	10.0	10.0	14.0	15.0
hsa-miR-874-5p	7.0	11.0	11.0	13.0	11.0	9.0	13.0	11.0	14.0	9.0	10.0	13.0	7.0	9.0	9.0	11.0	13.0	11.0	9.0	2.0	6.0	6.0	15.0	6.0	12.0	13.0	21.0	6.0	16.0	16.0	11.0	2.0	6.0	6.0	15.0	6.0	12.0	8.0	18.0	9.0	11.0	5.0	14.0	6.0	12.0	14.0	7.0	8.0	16.0
hsa-miR-1180-3p	22.0	13.0	92.0	62.0	57.0	12.0	16.0	46.0	46.0	43.0	22.0	12.0	65.0	18.0	23.0	92.0	62.0	57.0	12.0	25.0	17.0	140.0	35.0	32.0	27.0	23.0	33.0	39.0	38.0	76.0	21.0	25.0	17.0	140.0	35.0	32.0	27.0	26.0	18.0	20.0	59.0	90.0	52.0	43.0	23.0	37.0	93.0	48.0	42.0
hsa-miR-579-3p	2024.0	2068.0	2741.0	2273.0	2339.0	2033.0	2162.0	2155.0	2398.0	2761.0	1900.0	1965.0	2038.0	1501.0	2135.0	2741.0	2273.0	2339.0	2033.0	1563.0	1542.0	1447.0	1177.0	1917.0	1911.0	2261.0	1920.0	1628.0	2061.0	2790.0	1321.0	1563.0	1542.0	1447.0	1177.0	1917.0	1911.0	1548.0	1694.0	1334.0	1559.0	996.0	1770.0	1654.0	2667.0	2046.0	911.0	1508.0	2838.0
hsa-miR-128-1-5p	14.0	27.0	19.0	25.0	16.0	19.0	21.0	19.0	20.0	23.0	17.0	22.0	16.0	15.0	31.0	19.0	25.0	16.0	19.0	15.0	14.0	21.0	20.0	20.0	37.0	40.0	14.0	13.0	28.0	22.0	19.0	15.0	14.0	21.0	20.0	20.0	37.0	29.0	17.0	13.0	16.0	15.0	21.0	27.0	32.0	21.0	13.0	17.0	22.0
hsa-miR-610	13.0	13.0	19.0	22.0	20.0	8.0	14.0	19.0	22.0	11.0	22.0	23.0	21.0	11.0	18.0	19.0	22.0	20.0	8.0	15.0	25.0	12.0	18.0	19.0	25.0	16.0	19.0	21.0	18.0	21.0	12.0	15.0	25.0	12.0	18.0	19.0	25.0	21.0	20.0	8.0	17.0	11.0	23.0	19.0	35.0	26.0	10.0	17.0	19.0
hsa-miR-3136-5p	12.0	15.0	20.0	15.0	7.0	11.0	18.0	25.0	8.0	14.0	6.0	11.0	13.0	10.0	10.0	20.0	15.0	7.0	11.0	13.0	13.0	15.0	22.0	21.0	22.0	16.0	16.0	17.0	15.0	16.0	12.0	13.0	13.0	15.0	22.0	21.0	22.0	18.0	19.0	12.0	19.0	14.0	16.0	17.0	14.0	11.0	10.0	9.0	21.0
hsa-miR-671-3p	3.0	9.0	6.0	11.0	7.0	9.0	11.0	7.0	5.0	5.0	8.0	13.0	7.0	12.0	5.0	6.0	11.0	7.0	9.0	7.0	8.0	7.0	14.0	14.0	18.0	6.0	10.0	11.0	8.0	6.0	14.0	7.0	8.0	7.0	14.0	14.0	18.0	10.0	3.0	11.0	10.0	5.0	13.0	8.0	14.0	5.0	6.0	11.0	10.0
hsa-miR-219a-1-3p	10.0	9.0	16.0	12.0	12.0	3.0	14.0	7.0	12.0	5.0	8.0	7.0	6.0	5.0	11.0	16.0	12.0	12.0	3.0	10.0	15.0	18.0	10.0	15.0	12.0	10.0	10.0	13.0	12.0	8.0	7.0	10.0	15.0	18.0	10.0	15.0	12.0	9.0	8.0	17.0	17.0	6.0	10.0	14.0	14.0	14.0	6.0	13.0	10.0
hsa-miR-1291	10.0	9.0	7.0	4.0	8.0	10.0	11.0	11.0	11.0	3.0	9.0	12.0	5.0	7.0	10.0	7.0	4.0	8.0	10.0	5.0	3.0	13.0	9.0	6.0	9.0	7.0	18.0	6.0	14.0	7.0	9.0	5.0	3.0	13.0	9.0	6.0	9.0	10.0	6.0	10.0	15.0	3.0	14.0	3.0	17.0	14.0	6.0	3.0	8.0
hsa-miR-342-5p	2.0	11.0	11.0	10.0	5.0	6.0	9.0	8.0	13.0	9.0	5.0	7.0	10.0	11.0	5.0	11.0	10.0	5.0	6.0	8.0	9.0	10.0	11.0	9.0	13.0	6.0	8.0	10.0	5.0	7.0	7.0	8.0	9.0	10.0	11.0	9.0	13.0	16.0	2.0	14.0	10.0	8.0	14.0	11.0	8.0	3.0	7.0	9.0	8.0
hsa-miR-320b	8.0	14.0	9.0	4.0	5.0	7.0	8.0	7.0	6.0	8.0	4.0	12.0	10.0	11.0	7.0	9.0	4.0	5.0	7.0	7.0	10.0	10.0	15.0	5.0	11.0	2.0	6.0	7.0	17.0	7.0	11.0	7.0	10.0	10.0	15.0	5.0	11.0	10.0	14.0	15.0	10.0	4.0	14.0	9.0	15.0	6.0	12.0	12.0	12.0
hsa-miR-195-5p	30.0	14.0	16.0	20.0	13.0	7.0	14.0	24.0	11.0	11.0	10.0	21.0	23.0	16.0	17.0	16.0	20.0	13.0	7.0	9.0	17.0	17.0	17.0	16.0	18.0	18.0	24.0	12.0	27.0	16.0	11.0	9.0	17.0	17.0	17.0	16.0	18.0	10.0	19.0	11.0	16.0	14.0	14.0	15.0	11.0	15.0	8.0	17.0	31.0
hsa-miR-202-3p	7.0	11.0	5.0	11.0	11.0	10.0	5.0	6.0	4.0	3.0	6.0	10.0	11.0	7.0	9.0	5.0	11.0	11.0	10.0	6.0	7.0	14.0	11.0	2.0	13.0	6.0	12.0	4.0	11.0	6.0	7.0	6.0	7.0	14.0	11.0	2.0	13.0	5.0	11.0	11.0	4.0	8.0	9.0	9.0	14.0	4.0	4.0	6.0	13.0
hsa-miR-152-3p	17.0	18.0	9.0	12.0	13.0	10.0	11.0	24.0	10.0	15.0	9.0	25.0	11.0	9.0	14.0	9.0	12.0	13.0	10.0	3.0	13.0	10.0	12.0	12.0	12.0	17.0	18.0	10.0	18.0	9.0	4.0	3.0	13.0	10.0	12.0	12.0	12.0	10.0	16.0	9.0	8.0	5.0	7.0	17.0	14.0	12.0	9.0	8.0	32.0
hsa-miR-519b-5p+hsa-miR-519c-5p+hsa-miR-523-5p+hsa-miR-518e-5p+hsa-miR-522-5p+hsa-miR-519a-5p	10.0	10.0	12.0	6.0	7.0	8.0	9.0	22.0	14.0	12.0	10.0	11.0	14.0	12.0	17.0	12.0	6.0	7.0	8.0	25.0	12.0	19.0	26.0	8.0	18.0	12.0	24.0	11.0	20.0	13.0	17.0	25.0	12.0	19.0	26.0	8.0	18.0	20.0	11.0	4.0	17.0	9.0	20.0	9.0	18.0	14.0	10.0	5.0	18.0
hsa-miR-617	12.0	13.0	10.0	6.0	9.0	12.0	10.0	7.0	10.0	14.0	12.0	13.0	10.0	8.0	9.0	10.0	6.0	9.0	12.0	12.0	16.0	19.0	15.0	10.0	23.0	14.0	15.0	18.0	18.0	12.0	8.0	12.0	16.0	19.0	15.0	10.0	23.0	22.0	15.0	19.0	12.0	11.0	14.0	12.0	19.0	10.0	13.0	8.0	19.0
hsa-miR-374b-5p	19.0	13.0	76.0	26.0	108.0	18.0	10.0	17.0	65.0	28.0	8.0	19.0	58.0	18.0	19.0	76.0	26.0	108.0	18.0	12.0	19.0	95.0	36.0	23.0	42.0	15.0	22.0	23.0	16.0	88.0	22.0	12.0	19.0	95.0	36.0	23.0	42.0	21.0	17.0	21.0	21.0	27.0	39.0	29.0	10.0	22.0	29.0	17.0	33.0
hsa-miR-92a-3p	57.0	57.0	541.0	461.0	113.0	38.0	109.0	153.0	310.0	142.0	74.0	103.0	400.0	69.0	92.0	541.0	461.0	113.0	38.0	69.0	55.0	513.0	191.0	57.0	64.0	55.0	233.0	251.0	174.0	252.0	42.0	69.0	55.0	513.0	191.0	57.0	64.0	91.0	64.0	49.0	262.0	195.0	91.0	59.0	40.0	168.0	73.0	203.0	447.0
hsa-miR-2117	2.0	9.0	16.0	10.0	4.0	6.0	10.0	10.0	9.0	12.0	6.0	19.0	6.0	1.0	11.0	16.0	10.0	4.0	6.0	5.0	12.0	15.0	17.0	12.0	18.0	8.0	13.0	11.0	17.0	6.0	9.0	5.0	12.0	15.0	17.0	12.0	18.0	13.0	8.0	14.0	21.0	8.0	22.0	13.0	13.0	8.0	8.0	10.0	14.0
hsa-miR-98-5p	39.0	21.0	273.0	116.0	305.0	17.0	15.0	50.0	181.0	75.0	23.0	19.0	553.0	92.0	20.0	273.0	116.0	305.0	17.0	27.0	27.0	385.0	89.0	48.0	139.0	20.0	35.0	46.0	15.0	243.0	51.0	27.0	27.0	385.0	89.0	48.0	139.0	19.0	31.0	18.0	80.0	80.0	142.0	39.0	24.0	31.0	106.0	44.0	41.0
hsa-miR-567	6.0	9.0	8.0	9.0	4.0	7.0	5.0	16.0	2.0	6.0	5.0	10.0	8.0	2.0	6.0	8.0	9.0	4.0	7.0	9.0	11.0	4.0	5.0	9.0	13.0	8.0	13.0	9.0	8.0	8.0	3.0	9.0	11.0	4.0	5.0	9.0	13.0	11.0	13.0	7.0	8.0	8.0	7.0	7.0	11.0	8.0	3.0	9.0	14.0
hsa-miR-24-3p	70.0	23.0	277.0	184.0	227.0	51.0	65.0	77.0	179.0	188.0	31.0	39.0	222.0	61.0	29.0	277.0	184.0	227.0	51.0	35.0	56.0	437.0	88.0	55.0	161.0	59.0	16.0	59.0	37.0	262.0	77.0	35.0	56.0	437.0	88.0	55.0	161.0	45.0	47.0	27.0	80.0	83.0	151.0	72.0	39.0	36.0	60.0	81.0	38.0
hsa-miR-524-3p	5.0	6.0	13.0	10.0	9.0	8.0	7.0	11.0	7.0	3.0	8.0	14.0	6.0	4.0	11.0	13.0	10.0	9.0	8.0	6.0	5.0	9.0	14.0	9.0	10.0	7.0	13.0	6.0	13.0	4.0	11.0	6.0	5.0	9.0	14.0	9.0	10.0	13.0	4.0	11.0	6.0	5.0	9.0	8.0	7.0	8.0	7.0	11.0	15.0
hsa-miR-515-5p	3.0	11.0	5.0	18.0	7.0	5.0	7.0	16.0	7.0	6.0	10.0	18.0	12.0	14.0	11.0	5.0	18.0	7.0	5.0	14.0	11.0	10.0	16.0	15.0	24.0	4.0	14.0	6.0	21.0	4.0	12.0	14.0	11.0	10.0	16.0	15.0	24.0	17.0	10.0	10.0	9.0	10.0	12.0	4.0	13.0	9.0	10.0	7.0	11.0
hsa-miR-4458	4.0	8.0	4.0	12.0	6.0	5.0	6.0	13.0	4.0	5.0	2.0	17.0	8.0	4.0	4.0	4.0	12.0	6.0	5.0	8.0	3.0	7.0	11.0	3.0	2.0	2.0	8.0	6.0	7.0	7.0	1.0	8.0	3.0	7.0	11.0	3.0	2.0	8.0	9.0	6.0	9.0	8.0	14.0	5.0	7.0	3.0	3.0	5.0	5.0
hsa-miR-3164	7.0	9.0	20.0	13.0	4.0	9.0	10.0	11.0	6.0	6.0	8.0	9.0	6.0	5.0	7.0	20.0	13.0	4.0	9.0	10.0	10.0	11.0	16.0	10.0	10.0	12.0	8.0	9.0	13.0	3.0	8.0	10.0	10.0	11.0	16.0	10.0	10.0	17.0	5.0	17.0	8.0	12.0	14.0	5.0	11.0	8.0	4.0	5.0	9.0
hsa-miR-519e-3p	6.0	13.0	5.0	6.0	5.0	5.0	2.0	9.0	5.0	8.0	4.0	18.0	3.0	7.0	8.0	5.0	6.0	5.0	5.0	6.0	9.0	10.0	10.0	7.0	10.0	2.0	20.0	5.0	21.0	4.0	11.0	6.0	9.0	10.0	10.0	7.0	10.0	9.0	14.0	13.0	10.0	7.0	12.0	4.0	10.0	6.0	8.0	8.0	11.0
hsa-miR-98-3p	5.0	9.0	4.0	6.0	3.0	7.0	5.0	4.0	4.0	4.0	7.0	11.0	6.0	4.0	7.0	4.0	6.0	3.0	7.0	6.0	7.0	14.0	17.0	4.0	8.0	6.0	13.0	8.0	8.0	5.0	7.0	6.0	7.0	14.0	17.0	4.0	8.0	13.0	10.0	6.0	8.0	5.0	6.0	9.0	9.0	9.0	3.0	5.0	11.0
hsa-miR-767-3p	8.0	10.0	10.0	14.0	9.0	5.0	7.0	7.0	6.0	8.0	7.0	10.0	8.0	5.0	11.0	10.0	14.0	9.0	5.0	6.0	13.0	8.0	9.0	8.0	14.0	10.0	4.0	6.0	14.0	8.0	13.0	6.0	13.0	8.0	9.0	8.0	14.0	11.0	2.0	7.0	15.0	7.0	7.0	11.0	17.0	2.0	6.0	11.0	8.0
hsa-miR-606	5.0	9.0	19.0	4.0	5.0	7.0	5.0	10.0	9.0	4.0	4.0	8.0	6.0	4.0	15.0	19.0	4.0	5.0	7.0	9.0	3.0	8.0	13.0	9.0	13.0	9.0	14.0	8.0	8.0	7.0	10.0	9.0	3.0	8.0	13.0	9.0	13.0	10.0	11.0	8.0	8.0	9.0	5.0	8.0	13.0	6.0	6.0	12.0	14.0
hsa-miR-365b-5p	2.0	9.0	9.0	14.0	2.0	5.0	6.0	12.0	12.0	3.0	4.0	9.0	8.0	4.0	3.0	9.0	14.0	2.0	5.0	4.0	12.0	10.0	17.0	4.0	12.0	5.0	6.0	11.0	14.0	12.0	6.0	4.0	12.0	10.0	17.0	4.0	12.0	16.0	4.0	8.0	10.0	9.0	13.0	8.0	10.0	6.0	2.0	10.0	9.0
hsa-miR-3690	3.0	8.0	9.0	5.0	5.0	9.0	8.0	7.0	11.0	8.0	6.0	25.0	3.0	8.0	11.0	9.0	5.0	5.0	9.0	4.0	4.0	12.0	11.0	9.0	4.0	3.0	18.0	5.0	23.0	8.0	15.0	4.0	4.0	12.0	11.0	9.0	4.0	12.0	13.0	10.0	8.0	10.0	7.0	8.0	14.0	11.0	4.0	8.0	29.0
hsa-miR-505-3p	11.0	17.0	32.0	25.0	27.0	6.0	16.0	14.0	27.0	19.0	11.0	17.0	23.0	9.0	19.0	32.0	25.0	27.0	6.0	12.0	14.0	45.0	26.0	12.0	25.0	21.0	17.0	18.0	16.0	26.0	13.0	12.0	14.0	45.0	26.0	12.0	25.0	16.0	17.0	11.0	22.0	16.0	16.0	7.0	17.0	16.0	17.0	16.0	23.0
hsa-miR-1264	8.0	12.0	11.0	12.0	7.0	5.0	5.0	11.0	11.0	6.0	10.0	10.0	9.0	8.0	5.0	11.0	12.0	7.0	5.0	6.0	6.0	20.0	10.0	7.0	12.0	3.0	13.0	9.0	20.0	6.0	7.0	6.0	6.0	20.0	10.0	7.0	12.0	16.0	15.0	14.0	16.0	10.0	11.0	7.0	7.0	18.0	4.0	8.0	15.0
hsa-miR-519b-3p	5.0	5.0	13.0	11.0	4.0	1.0	8.0	7.0	6.0	6.0	4.0	11.0	6.0	6.0	8.0	13.0	11.0	4.0	1.0	5.0	3.0	11.0	8.0	19.0	8.0	13.0	7.0	9.0	15.0	3.0	6.0	5.0	3.0	11.0	8.0	19.0	8.0	16.0	11.0	6.0	13.0	7.0	16.0	6.0	11.0	3.0	6.0	11.0	7.0
hsa-miR-596	3.0	9.0	10.0	4.0	7.0	2.0	4.0	12.0	6.0	4.0	5.0	14.0	11.0	9.0	9.0	10.0	4.0	7.0	2.0	8.0	5.0	13.0	11.0	6.0	10.0	10.0	7.0	11.0	15.0	9.0	8.0	8.0	5.0	13.0	11.0	6.0	10.0	7.0	13.0	5.0	9.0	9.0	6.0	5.0	9.0	9.0	3.0	13.0	11.0
hsa-miR-105-5p	6.0	12.0	13.0	16.0	5.0	4.0	11.0	14.0	11.0	10.0	5.0	6.0	16.0	11.0	6.0	13.0	16.0	5.0	4.0	10.0	7.0	15.0	18.0	9.0	15.0	5.0	14.0	14.0	18.0	6.0	7.0	10.0	7.0	15.0	18.0	9.0	15.0	16.0	15.0	13.0	12.0	12.0	15.0	9.0	8.0	14.0	9.0	5.0	13.0
hsa-miR-576-5p	9.0	13.0	16.0	9.0	12.0	12.0	8.0	9.0	18.0	11.0	14.0	16.0	17.0	6.0	13.0	16.0	9.0	12.0	12.0	16.0	7.0	15.0	18.0	8.0	10.0	16.0	16.0	14.0	12.0	8.0	16.0	16.0	7.0	15.0	18.0	8.0	10.0	20.0	17.0	13.0	17.0	6.0	20.0	13.0	10.0	7.0	11.0	13.0	18.0
hsa-miR-892a	6.0	4.0	8.0	7.0	6.0	7.0	9.0	6.0	2.0	3.0	10.0	6.0	6.0	7.0	10.0	8.0	7.0	6.0	7.0	7.0	10.0	9.0	7.0	6.0	19.0	5.0	14.0	5.0	15.0	11.0	6.0	7.0	10.0	9.0	7.0	6.0	19.0	12.0	10.0	7.0	15.0	9.0	9.0	10.0	15.0	3.0	10.0	11.0	9.0
hsa-miR-150-5p	2014.0	1309.0	2822.0	2087.0	1776.0	209.0	433.0	2703.0	6765.0	2725.0	1271.0	725.0	6303.0	1214.0	572.0	2822.0	2087.0	1776.0	209.0	720.0	587.0	1154.0	644.0	681.0	328.0	537.0	647.0	787.0	832.0	1256.0	484.0	720.0	587.0	1154.0	644.0	681.0	328.0	576.0	1471.0	495.0	463.0	555.0	354.0	281.0	270.0	2319.0	357.0	1131.0	1279.0
hsa-miR-520d-5p+hsa-miR-527+hsa-miR-518a-5p	42.0	33.0	48.0	48.0	64.0	39.0	53.0	45.0	54.0	67.0	42.0	43.0	62.0	26.0	58.0	48.0	48.0	64.0	39.0	27.0	30.0	41.0	37.0	40.0	53.0	31.0	48.0	33.0	33.0	53.0	23.0	27.0	30.0	41.0	37.0	40.0	53.0	43.0	33.0	35.0	40.0	20.0	43.0	20.0	59.0	38.0	9.0	26.0	57.0
hsa-miR-19b-3p	201.0	98.0	1293.0	865.0	474.0	54.0	97.0	311.0	838.0	486.0	154.0	208.0	1778.0	168.0	103.0	1293.0	865.0	474.0	54.0	109.0	189.0	2230.0	567.0	180.0	264.0	111.0	387.0	610.0	431.0	734.0	209.0	109.0	189.0	2230.0	567.0	180.0	264.0	202.0	167.0	93.0	438.0	322.0	271.0	74.0	41.0	267.0	137.0	582.0	635.0
hsa-miR-193a-5p+hsa-miR-193b-5p	21.0	3.0	12.0	14.0	16.0	6.0	13.0	14.0	12.0	11.0	6.0	11.0	15.0	8.0	10.0	12.0	14.0	16.0	6.0	11.0	11.0	16.0	16.0	15.0	21.0	7.0	8.0	18.0	21.0	16.0	19.0	11.0	11.0	16.0	16.0	15.0	21.0	14.0	21.0	7.0	11.0	7.0	8.0	14.0	12.0	9.0	11.0	13.0	26.0
hsa-miR-370-5p	5.0	9.0	7.0	14.0	7.0	4.0	5.0	9.0	5.0	8.0	8.0	9.0	11.0	8.0	13.0	7.0	14.0	7.0	4.0	8.0	6.0	13.0	14.0	5.0	5.0	3.0	11.0	10.0	12.0	6.0	13.0	8.0	6.0	13.0	14.0	5.0	5.0	16.0	10.0	12.0	9.0	6.0	9.0	6.0	11.0	8.0	7.0	2.0	13.0
hsa-miR-3918	6.0	4.0	14.0	7.0	2.0	7.0	5.0	5.0	12.0	8.0	3.0	11.0	6.0	6.0	9.0	14.0	7.0	2.0	7.0	4.0	10.0	11.0	10.0	4.0	10.0	6.0	4.0	8.0	7.0	6.0	7.0	4.0	10.0	11.0	10.0	4.0	10.0	11.0	5.0	4.0	20.0	6.0	9.0	6.0	8.0	8.0	4.0	13.0	12.0
hsa-miR-548n	15.0	16.0	13.0	18.0	18.0	12.0	12.0	15.0	18.0	13.0	14.0	17.0	10.0	7.0	17.0	13.0	18.0	18.0	12.0	8.0	16.0	21.0	20.0	18.0	24.0	7.0	17.0	14.0	24.0	15.0	21.0	8.0	16.0	21.0	20.0	18.0	24.0	19.0	21.0	14.0	23.0	7.0	17.0	8.0	13.0	24.0	7.0	13.0	37.0
hsa-miR-1244	5.0	25.0	12.0	14.0	6.0	11.0	6.0	11.0	6.0	7.0	10.0	14.0	5.0	2.0	13.0	12.0	14.0	6.0	11.0	8.0	10.0	17.0	20.0	9.0	20.0	10.0	14.0	9.0	16.0	10.0	13.0	8.0	10.0	17.0	20.0	9.0	20.0	12.0	8.0	8.0	14.0	15.0	8.0	14.0	15.0	8.0	3.0	10.0	15.0
hsa-miR-320c	6.0	7.0	16.0	11.0	2.0	4.0	3.0	12.0	4.0	4.0	7.0	9.0	10.0	8.0	8.0	16.0	11.0	2.0	4.0	9.0	9.0	17.0	11.0	6.0	13.0	7.0	10.0	7.0	21.0	11.0	5.0	9.0	9.0	17.0	11.0	6.0	13.0	11.0	10.0	8.0	14.0	10.0	7.0	6.0	5.0	9.0	3.0	9.0	8.0
hsa-miR-345-5p	5.0	10.0	16.0	12.0	6.0	5.0	4.0	10.0	9.0	9.0	4.0	12.0	8.0	8.0	10.0	16.0	12.0	6.0	5.0	3.0	8.0	15.0	17.0	10.0	10.0	6.0	12.0	4.0	9.0	7.0	10.0	3.0	8.0	15.0	17.0	10.0	10.0	12.0	8.0	9.0	13.0	10.0	6.0	8.0	10.0	7.0	13.0	4.0	10.0
hsa-miR-548d-5p	3.0	6.0	17.0	12.0	10.0	7.0	6.0	4.0	6.0	9.0	9.0	17.0	9.0	3.0	9.0	17.0	12.0	10.0	7.0	6.0	6.0	15.0	6.0	6.0	16.0	10.0	17.0	9.0	19.0	12.0	11.0	6.0	6.0	15.0	6.0	6.0	16.0	9.0	9.0	5.0	12.0	4.0	14.0	9.0	18.0	8.0	7.0	7.0	15.0
hsa-miR-29b-3p	64.0	79.0	73.0	44.0	69.0	9.0	13.0	100.0	164.0	71.0	33.0	40.0	128.0	32.0	17.0	73.0	44.0	69.0	9.0	13.0	15.0	65.0	46.0	21.0	25.0	19.0	47.0	38.0	56.0	78.0	28.0	13.0	15.0	65.0	46.0	21.0	25.0	21.0	106.0	18.0	32.0	16.0	34.0	16.0	11.0	72.0	31.0	67.0	46.0
hsa-miR-93-5p	370.0	158.0	2680.0	1560.0	926.0	113.0	249.0	680.0	1583.0	993.0	277.0	333.0	2837.0	357.0	213.0	2680.0	1560.0	926.0	113.0	225.0	310.0	5412.0	1052.0	339.0	534.0	218.0	636.0	1071.0	915.0	1329.0	389.0	225.0	310.0	5412.0	1052.0	339.0	534.0	343.0	266.0	207.0	941.0	871.0	551.0	146.0	97.0	449.0	408.0	1000.0	1059.0
hsa-miR-383-5p	6.0	3.0	15.0	12.0	9.0	8.0	5.0	5.0	12.0	3.0	7.0	7.0	11.0	3.0	9.0	15.0	12.0	9.0	8.0	4.0	7.0	20.0	14.0	7.0	14.0	8.0	8.0	14.0	20.0	9.0	8.0	4.0	7.0	20.0	14.0	7.0	14.0	12.0	5.0	11.0	13.0	4.0	7.0	7.0	12.0	9.0	5.0	11.0	10.0
hsa-miR-516b-5p	10.0	9.0	18.0	8.0	3.0	5.0	4.0	8.0	6.0	5.0	6.0	10.0	6.0	7.0	10.0	18.0	8.0	3.0	5.0	4.0	6.0	12.0	12.0	3.0	13.0	9.0	11.0	6.0	16.0	6.0	6.0	4.0	6.0	12.0	12.0	3.0	13.0	11.0	12.0	6.0	8.0	5.0	11.0	8.0	17.0	7.0	11.0	10.0	16.0
hsa-miR-613	6.0	7.0	14.0	10.0	11.0	6.0	12.0	9.0	9.0	9.0	5.0	16.0	12.0	5.0	14.0	14.0	10.0	11.0	6.0	8.0	10.0	15.0	9.0	8.0	20.0	12.0	8.0	8.0	16.0	11.0	10.0	8.0	10.0	15.0	9.0	8.0	20.0	16.0	8.0	10.0	14.0	10.0	8.0	10.0	22.0	7.0	7.0	8.0	13.0
hsa-miR-1248	7.0	14.0	8.0	8.0	7.0	6.0	4.0	12.0	10.0	6.0	7.0	18.0	6.0	6.0	9.0	8.0	8.0	7.0	6.0	2.0	10.0	16.0	5.0	8.0	15.0	3.0	11.0	8.0	14.0	4.0	4.0	2.0	10.0	16.0	5.0	8.0	15.0	13.0	9.0	10.0	14.0	6.0	14.0	9.0	13.0	10.0	4.0	8.0	14.0
hsa-miR-935	3.0	12.0	10.0	4.0	3.0	6.0	2.0	12.0	8.0	6.0	7.0	9.0	10.0	4.0	9.0	10.0	4.0	3.0	6.0	5.0	7.0	16.0	15.0	5.0	11.0	6.0	10.0	10.0	11.0	5.0	5.0	5.0	7.0	16.0	15.0	5.0	11.0	8.0	5.0	9.0	14.0	9.0	9.0	8.0	8.0	12.0	8.0	10.0	10.0
hsa-miR-548j-3p	7.0	6.0	14.0	10.0	6.0	3.0	5.0	13.0	9.0	6.0	9.0	7.0	3.0	9.0	4.0	14.0	10.0	6.0	3.0	8.0	9.0	11.0	16.0	9.0	8.0	7.0	13.0	7.0	11.0	9.0	13.0	8.0	9.0	11.0	16.0	9.0	8.0	10.0	11.0	12.0	17.0	1.0	8.0	7.0	14.0	9.0	4.0	11.0	14.0
hsa-miR-3074-3p	7.0	16.0	9.0	8.0	3.0	6.0	4.0	8.0	12.0	2.0	4.0	15.0	9.0	8.0	6.0	9.0	8.0	3.0	6.0	5.0	5.0	15.0	12.0	8.0	12.0	8.0	20.0	5.0	12.0	5.0	5.0	5.0	5.0	15.0	12.0	8.0	12.0	11.0	8.0	6.0	11.0	8.0	13.0	11.0	5.0	13.0	6.0	9.0	15.0
hsa-miR-450a-1-3p	7.0	8.0	19.0	11.0	9.0	10.0	16.0	10.0	15.0	5.0	5.0	15.0	11.0	7.0	10.0	19.0	11.0	9.0	10.0	15.0	6.0	21.0	14.0	11.0	9.0	9.0	11.0	13.0	12.0	8.0	7.0	15.0	6.0	21.0	14.0	11.0	9.0	12.0	6.0	8.0	7.0	4.0	13.0	6.0	12.0	6.0	9.0	8.0	7.0
hsa-miR-568	4.0	14.0	13.0	11.0	7.0	9.0	3.0	13.0	8.0	5.0	7.0	11.0	13.0	7.0	6.0	13.0	11.0	7.0	9.0	8.0	8.0	6.0	14.0	4.0	17.0	8.0	9.0	6.0	16.0	7.0	10.0	8.0	8.0	6.0	14.0	4.0	17.0	11.0	5.0	9.0	10.0	10.0	13.0	14.0	10.0	6.0	8.0	7.0	22.0
hsa-miR-509-5p	6.0	12.0	12.0	9.0	4.0	10.0	4.0	12.0	8.0	9.0	8.0	12.0	12.0	7.0	7.0	12.0	9.0	4.0	10.0	5.0	12.0	31.0	16.0	7.0	10.0	9.0	13.0	15.0	17.0	6.0	9.0	5.0	12.0	31.0	16.0	7.0	10.0	22.0	12.0	9.0	16.0	8.0	19.0	11.0	14.0	6.0	7.0	7.0	17.0
hsa-miR-525-3p	5.0	5.0	0.0	7.0	1.0	6.0	8.0	4.0	0.0	1.0	8.0	8.0	0.0	5.0	7.0	0.0	7.0	1.0	6.0	9.0	3.0	16.0	17.0	2.0	1.0	9.0	12.0	15.0	13.0	7.0	5.0	9.0	3.0	16.0	17.0	2.0	1.0	11.0	10.0	10.0	0.0	0.0	7.0	10.0	8.0	6.0	1.0	6.0	10.0
hsa-miR-143-3p	176.0	228.0	230.0	162.0	201.0	157.0	207.0	259.0	196.0	220.0	189.0	253.0	186.0	124.0	206.0	230.0	162.0	201.0	157.0	146.0	169.0	142.0	145.0	195.0	208.0	192.0	263.0	157.0	217.0	275.0	118.0	146.0	169.0	142.0	145.0	195.0	208.0	161.0	215.0	154.0	135.0	98.0	176.0	131.0	248.0	220.0	98.0	190.0	380.0
hsa-miR-151b	4.0	8.0	10.0	7.0	8.0	4.0	9.0	13.0	10.0	5.0	4.0	11.0	8.0	6.0	9.0	10.0	7.0	8.0	4.0	9.0	6.0	12.0	9.0	7.0	17.0	6.0	9.0	5.0	21.0	8.0	6.0	9.0	6.0	12.0	9.0	7.0	17.0	7.0	8.0	11.0	9.0	3.0	5.0	3.0	12.0	8.0	5.0	8.0	19.0
hsa-miR-326	6.0	12.0	21.0	11.0	13.0	3.0	10.0	8.0	11.0	9.0	9.0	7.0	9.0	6.0	10.0	21.0	11.0	13.0	3.0	11.0	6.0	22.0	17.0	7.0	15.0	8.0	4.0	13.0	8.0	7.0	9.0	11.0	6.0	22.0	17.0	7.0	15.0	15.0	7.0	15.0	18.0	11.0	14.0	14.0	12.0	5.0	3.0	18.0	15.0
hsa-miR-20a-5p+hsa-miR-20b-5p	231.0	95.0	1686.0	1013.0	538.0	82.0	135.0	421.0	1091.0	523.0	218.0	225.0	1881.0	195.0	125.0	1686.0	1013.0	538.0	82.0	138.0	185.0	2200.0	617.0	165.0	244.0	112.0	413.0	550.0	450.0	750.0	122.0	138.0	185.0	2200.0	617.0	165.0	244.0	178.0	159.0	116.0	540.0	391.0	315.0	112.0	84.0	334.0	201.0	827.0	787.0
hsa-miR-208b-5p	3.0	14.0	8.0	6.0	8.0	6.0	5.0	8.0	9.0	6.0	10.0	18.0	12.0	6.0	5.0	8.0	6.0	8.0	6.0	5.0	6.0	12.0	16.0	5.0	13.0	8.0	8.0	13.0	21.0	3.0	6.0	5.0	6.0	12.0	16.0	5.0	13.0	7.0	10.0	4.0	12.0	9.0	11.0	6.0	7.0	14.0	5.0	3.0	13.0
hsa-miR-142-5p	4.0	9.0	17.0	8.0	11.0	7.0	8.0	11.0	14.0	10.0	8.0	21.0	12.0	7.0	10.0	17.0	8.0	11.0	7.0	16.0	1.0	18.0	17.0	7.0	10.0	5.0	15.0	8.0	22.0	14.0	6.0	16.0	1.0	18.0	17.0	7.0	10.0	17.0	18.0	8.0	12.0	10.0	6.0	4.0	15.0	14.0	4.0	12.0	26.0
hsa-miR-367-3p	11.0	9.0	14.0	8.0	7.0	6.0	5.0	8.0	3.0	11.0	7.0	18.0	9.0	6.0	8.0	14.0	8.0	7.0	6.0	13.0	5.0	15.0	19.0	12.0	11.0	12.0	11.0	8.0	19.0	11.0	5.0	13.0	5.0	15.0	19.0	12.0	11.0	19.0	11.0	13.0	10.0	5.0	14.0	7.0	7.0	7.0	4.0	11.0	15.0
hsa-miR-556-3p	5.0	4.0	12.0	10.0	8.0	7.0	3.0	9.0	12.0	5.0	12.0	7.0	15.0	3.0	10.0	12.0	10.0	8.0	7.0	11.0	3.0	21.0	14.0	9.0	19.0	9.0	7.0	6.0	15.0	6.0	10.0	11.0	3.0	21.0	14.0	9.0	19.0	8.0	14.0	9.0	6.0	12.0	13.0	15.0	16.0	6.0	9.0	9.0	15.0
hsa-miR-320d	7.0	11.0	15.0	9.0	6.0	9.0	4.0	7.0	9.0	4.0	5.0	15.0	8.0	5.0	11.0	15.0	9.0	6.0	9.0	7.0	9.0	16.0	11.0	6.0	12.0	8.0	13.0	9.0	13.0	14.0	17.0	7.0	9.0	16.0	11.0	6.0	12.0	9.0	17.0	10.0	9.0	6.0	9.0	4.0	7.0	8.0	12.0	11.0	7.0
hsa-miR-384	11.0	9.0	16.0	11.0	11.0	5.0	8.0	18.0	11.0	9.0	3.0	15.0	8.0	7.0	9.0	16.0	11.0	11.0	5.0	6.0	10.0	17.0	21.0	7.0	10.0	10.0	11.0	11.0	19.0	5.0	15.0	6.0	10.0	17.0	21.0	7.0	10.0	16.0	11.0	14.0	12.0	15.0	14.0	14.0	14.0	9.0	6.0	9.0	16.0
hsa-miR-548a-3p	10.0	6.0	10.0	6.0	5.0	3.0	6.0	10.0	8.0	14.0	8.0	11.0	6.0	7.0	13.0	10.0	6.0	5.0	3.0	5.0	6.0	10.0	17.0	10.0	22.0	11.0	15.0	13.0	18.0	6.0	6.0	5.0	6.0	10.0	17.0	10.0	22.0	10.0	5.0	6.0	15.0	8.0	8.0	10.0	13.0	7.0	8.0	6.0	22.0
hsa-miR-523-3p	2.0	11.0	11.0	6.0	3.0	4.0	8.0	3.0	0.0	1.0	7.0	6.0	4.0	3.0	11.0	11.0	6.0	3.0	4.0	5.0	0.0	9.0	12.0	8.0	6.0	8.0	11.0	6.0	11.0	2.0	5.0	5.0	0.0	9.0	12.0	8.0	6.0	9.0	8.0	8.0	7.0	6.0	8.0	5.0	8.0	5.0	3.0	6.0	10.0
hsa-miR-491-3p	12.0	11.0	17.0	16.0	8.0	11.0	7.0	7.0	10.0	5.0	5.0	12.0	8.0	13.0	9.0	17.0	16.0	8.0	11.0	13.0	15.0	12.0	20.0	6.0	8.0	11.0	7.0	7.0	19.0	9.0	17.0	13.0	15.0	12.0	20.0	6.0	8.0	14.0	19.0	15.0	17.0	10.0	16.0	7.0	19.0	14.0	5.0	13.0	16.0
hsa-miR-3195	14.0	11.0	15.0	5.0	11.0	2.0	5.0	11.0	8.0	8.0	5.0	19.0	8.0	14.0	8.0	15.0	5.0	11.0	2.0	10.0	6.0	10.0	16.0	5.0	11.0	10.0	14.0	7.0	14.0	11.0	8.0	10.0	6.0	10.0	16.0	5.0	11.0	11.0	10.0	10.0	8.0	3.0	3.0	12.0	16.0	13.0	7.0	12.0	18.0
hsa-miR-323b-3p	17.0	13.0	25.0	14.0	8.0	5.0	5.0	10.0	16.0	11.0	4.0	18.0	18.0	10.0	10.0	25.0	14.0	8.0	5.0	11.0	12.0	34.0	27.0	11.0	18.0	14.0	14.0	18.0	18.0	18.0	11.0	11.0	12.0	34.0	27.0	11.0	18.0	23.0	18.0	12.0	18.0	13.0	9.0	6.0	17.0	13.0	7.0	12.0	18.0
hsa-miR-1285-3p	15.0	15.0	19.0	9.0	10.0	6.0	10.0	11.0	18.0	6.0	7.0	15.0	15.0	7.0	5.0	19.0	9.0	10.0	6.0	5.0	10.0	30.0	13.0	9.0	7.0	16.0	13.0	17.0	16.0	16.0	5.0	5.0	10.0	30.0	13.0	9.0	7.0	10.0	14.0	15.0	18.0	9.0	14.0	9.0	11.0	14.0	3.0	17.0	18.0
hsa-miR-221-3p	46.0	16.0	82.0	144.0	75.0	17.0	25.0	54.0	213.0	162.0	27.0	22.0	183.0	43.0	23.0	82.0	144.0	75.0	17.0	11.0	82.0	295.0	30.0	31.0	66.0	31.0	30.0	51.0	37.0	317.0	80.0	11.0	82.0	295.0	30.0	31.0	66.0	27.0	27.0	19.0	43.0	42.0	43.0	15.0	15.0	19.0	22.0	70.0	47.0
hsa-miR-376a-3p	67.0	32.0	496.0	276.0	360.0	72.0	43.0	71.0	346.0	220.0	47.0	41.0	402.0	109.0	45.0	496.0	276.0	360.0	72.0	31.0	116.0	984.0	101.0	110.0	213.0	50.0	34.0	46.0	47.0	326.0	99.0	31.0	116.0	984.0	101.0	110.0	213.0	35.0	43.0	41.0	100.0	144.0	185.0	85.0	34.0	48.0	176.0	65.0	52.0
hsa-miR-526a+hsa-miR-518c-5p+hsa-miR-518d-5p	14.0	14.0	21.0	13.0	5.0	5.0	12.0	11.0	25.0	7.0	12.0	16.0	15.0	9.0	19.0	21.0	13.0	5.0	5.0	11.0	17.0	48.0	25.0	19.0	17.0	18.0	21.0	18.0	27.0	27.0	21.0	11.0	17.0	48.0	25.0	19.0	17.0	23.0	18.0	15.0	20.0	7.0	24.0	17.0	14.0	12.0	10.0	20.0	22.0
hsa-let-7d-5p	128.0	102.0	722.0	402.0	929.0	32.0	35.0	178.0	473.0	238.0	48.0	53.0	1318.0	238.0	37.0	722.0	402.0	929.0	32.0	32.0	82.0	1434.0	297.0	129.0	389.0	56.0	155.0	166.0	149.0	747.0	230.0	32.0	82.0	1434.0	297.0	129.0	389.0	65.0	129.0	76.0	262.0	238.0	338.0	98.0	42.0	137.0	299.0	113.0	173.0
hsa-miR-196a-5p	16.0	18.0	37.0	22.0	10.0	5.0	10.0	19.0	18.0	10.0	16.0	19.0	17.0	10.0	13.0	37.0	22.0	10.0	5.0	11.0	16.0	25.0	32.0	22.0	17.0	23.0	22.0	24.0	25.0	13.0	8.0	11.0	16.0	25.0	32.0	22.0	17.0	12.0	13.0	20.0	18.0	18.0	11.0	13.0	11.0	18.0	9.0	28.0	31.0
hsa-miR-1299	16.0	20.0	56.0	27.0	6.0	11.0	14.0	22.0	39.0	14.0	10.0	32.0	20.0	7.0	19.0	56.0	27.0	6.0	11.0	9.0	9.0	51.0	53.0	15.0	22.0	11.0	51.0	29.0	50.0	35.0	14.0	9.0	9.0	51.0	53.0	15.0	22.0	23.0	19.0	22.0	37.0	18.0	24.0	12.0	25.0	22.0	8.0	28.0	50.0
hsa-miR-506-3p	13.0	12.0	47.0	24.0	12.0	12.0	9.0	19.0	28.0	6.0	16.0	16.0	40.0	13.0	10.0	47.0	24.0	12.0	12.0	13.0	16.0	49.0	45.0	7.0	22.0	11.0	37.0	29.0	27.0	21.0	11.0	13.0	16.0	49.0	45.0	7.0	22.0	16.0	23.0	9.0	32.0	20.0	17.0	14.0	18.0	13.0	15.0	28.0	26.0
hsa-miR-491-5p	9.0	12.0	43.0	28.0	13.0	3.0	20.0	9.0	27.0	10.0	15.0	17.0	25.0	3.0	10.0	43.0	28.0	13.0	3.0	8.0	13.0	72.0	46.0	10.0	15.0	9.0	10.0	21.0	27.0	23.0	11.0	8.0	13.0	72.0	46.0	10.0	15.0	16.0	10.0	14.0	27.0	23.0	14.0	12.0	12.0	18.0	9.0	31.0	26.0
hsa-miR-513b-5p	17.0	12.0	69.0	30.0	38.0	12.0	25.0	26.0	51.0	19.0	31.0	8.0	59.0	11.0	12.0	69.0	30.0	38.0	12.0	17.0	15.0	70.0	59.0	23.0	37.0	26.0	11.0	20.0	23.0	28.0	9.0	17.0	15.0	70.0	59.0	23.0	37.0	26.0	14.0	18.0	53.0	20.0	32.0	22.0	25.0	18.0	21.0	50.0	29.0
hsa-miR-514a-5p	6.0	8.0	49.0	20.0	10.0	5.0	1.0	14.0	21.0	11.0	10.0	13.0	23.0	4.0	8.0	49.0	20.0	10.0	5.0	9.0	8.0	54.0	35.0	6.0	8.0	7.0	13.0	26.0	20.0	18.0	8.0	9.0	8.0	54.0	35.0	6.0	8.0	12.0	14.0	9.0	30.0	8.0	6.0	4.0	11.0	14.0	3.0	21.0	21.0
hsa-miR-1183	8.0	38.0	44.0	27.0	8.0	22.0	19.0	18.0	38.0	10.0	15.0	27.0	26.0	19.0	21.0	44.0	27.0	8.0	22.0	21.0	23.0	60.0	55.0	16.0	36.0	17.0	26.0	22.0	20.0	20.0	26.0	21.0	23.0	60.0	55.0	16.0	36.0	29.0	33.0	28.0	33.0	28.0	22.0	18.0	16.0	17.0	11.0	21.0	40.0
hsa-miR-1910-5p	8.0	16.0	114.0	67.0	10.0	5.0	15.0	30.0	75.0	11.0	14.0	30.0	78.0	6.0	17.0	114.0	67.0	10.0	5.0	7.0	10.0	172.0	80.0	15.0	10.0	11.0	30.0	59.0	40.0	43.0	13.0	7.0	10.0	172.0	80.0	15.0	10.0	26.0	20.0	17.0	68.0	45.0	25.0	5.0	16.0	32.0	14.0	69.0	51.0
hsa-miR-451a	13563.0	6641.0	138061.0	57049.0	5721.0	495.0	9651.0	30125.0	65351.0	13650.0	12202.0	22129.0	71995.0	6905.0	7959.0	138061.0	57049.0	5721.0	495.0	8850.0	9874.0	185780.0	96600.0	8175.0	2871.0	9533.0	29799.0	64951.0	37968.0	34936.0	5089.0	8850.0	9874.0	185780.0	96600.0	8175.0	2871.0	18898.0	12920.0	10173.0	83436.0	37067.0	11165.0	1925.0	2392.0	30262.0	8802.0	65943.0	61183.0
hsa-miR-3180-5p	6.0	11.0	21.0	7.0	4.0	6.0	2.0	17.0	12.0	1.0	6.0	15.0	10.0	8.0	8.0	21.0	7.0	4.0	6.0	5.0	9.0	21.0	10.0	6.0	16.0	10.0	19.0	11.0	7.0	10.0	4.0	5.0	9.0	21.0	10.0	6.0	16.0	9.0	15.0	5.0	11.0	8.0	9.0	8.0	4.0	17.0	6.0	10.0	23.0
hsa-miR-6503-3p	10.0	8.0	20.0	11.0	4.0	7.0	4.0	13.0	7.0	7.0	14.0	10.0	20.0	2.0	5.0	20.0	11.0	4.0	7.0	2.0	13.0	22.0	22.0	2.0	15.0	5.0	12.0	6.0	11.0	5.0	12.0	2.0	13.0	22.0	22.0	2.0	15.0	15.0	14.0	10.0	19.0	10.0	9.0	10.0	17.0	8.0	11.0	13.0	11.0
hsa-miR-193b-3p	13.0	8.0	26.0	10.0	7.0	11.0	7.0	18.0	16.0	13.0	9.0	16.0	13.0	8.0	6.0	26.0	10.0	7.0	11.0	7.0	10.0	37.0	16.0	8.0	10.0	12.0	11.0	18.0	14.0	15.0	11.0	7.0	10.0	37.0	16.0	8.0	10.0	16.0	11.0	7.0	25.0	13.0	14.0	6.0	18.0	9.0	5.0	19.0	19.0
hsa-miR-144-3p	41.0	74.0	1164.0	194.0	56.0	21.0	45.0	197.0	407.0	54.0	32.0	85.0	931.0	65.0	33.0	1164.0	194.0	56.0	21.0	41.0	32.0	1637.0	978.0	51.0	51.0	39.0	366.0	217.0	273.0	202.0	40.0	41.0	32.0	1637.0	978.0	51.0	51.0	128.0	133.0	34.0	988.0	445.0	104.0	22.0	28.0	110.0	65.0	182.0	315.0
hsa-miR-4421	6.0	11.0	19.0	13.0	10.0	7.0	6.0	17.0	9.0	13.0	12.0	16.0	9.0	8.0	13.0	19.0	13.0	10.0	7.0	3.0	10.0	34.0	24.0	11.0	10.0	21.0	15.0	11.0	18.0	9.0	11.0	3.0	10.0	34.0	24.0	11.0	10.0	16.0	9.0	17.0	19.0	13.0	14.0	5.0	7.0	12.0	9.0	24.0	15.0
hsa-miR-873-5p	13.0	13.0	19.0	9.0	6.0	15.0	16.0	6.0	12.0	4.0	10.0	13.0	12.0	8.0	16.0	19.0	9.0	6.0	15.0	4.0	8.0	21.0	13.0	10.0	18.0	13.0	18.0	14.0	20.0	13.0	10.0	4.0	8.0	21.0	13.0	10.0	18.0	11.0	13.0	8.0	17.0	12.0	14.0	11.0	9.0	10.0	9.0	17.0	19.0
hsa-miR-942-3p	9.0	14.0	15.0	14.0	4.0	4.0	6.0	9.0	10.0	5.0	5.0	14.0	11.0	7.0	6.0	15.0	14.0	4.0	4.0	5.0	10.0	24.0	6.0	12.0	5.0	10.0	10.0	12.0	18.0	5.0	12.0	5.0	10.0	24.0	6.0	12.0	5.0	10.0	7.0	5.0	10.0	12.0	24.0	7.0	8.0	12.0	6.0	6.0	11.0
hsa-miR-532-5p	12.0	11.0	0.0	18.0	21.0	1.0	13.0	23.0	0.0	12.0	14.0	27.0	0.0	10.0	8.0	0.0	18.0	21.0	1.0	17.0	17.0	24.0	17.0	8.0	12.0	9.0	11.0	2.0	18.0	25.0	16.0	17.0	17.0	24.0	17.0	8.0	12.0	23.0	28.0	15.0	0.0	5.0	5.0	16.0	12.0	25.0	5.0	3.0	33.0
hsa-miR-320e	27.0	17.0	46.0	30.0	22.0	14.0	16.0	29.0	35.0	48.0	19.0	17.0	24.0	8.0	14.0	46.0	30.0	22.0	14.0	9.0	19.0	30.0	19.0	22.0	25.0	19.0	12.0	20.0	28.0	47.0	19.0	9.0	19.0	30.0	19.0	22.0	25.0	17.0	18.0	13.0	20.0	14.0	21.0	21.0	19.0	23.0	12.0	24.0	32.0
hsa-miR-29c-3p	53.0	39.0	104.0	51.0	41.0	5.0	31.0	80.0	109.0	63.0	50.0	37.0	180.0	31.0	21.0	104.0	51.0	41.0	5.0	22.0	39.0	121.0	54.0	38.0	37.0	44.0	50.0	77.0	78.0	99.0	35.0	22.0	39.0	121.0	54.0	38.0	37.0	39.0	55.0	18.0	47.0	47.0	34.0	27.0	19.0	62.0	33.0	97.0	102.0
hsa-miR-219a-2-3p	4.0	6.0	10.0	7.0	3.0	10.0	10.0	4.0	8.0	3.0	8.0	13.0	10.0	3.0	10.0	10.0	7.0	3.0	10.0	4.0	8.0	12.0	8.0	8.0	16.0	7.0	9.0	5.0	6.0	10.0	2.0	4.0	8.0	12.0	8.0	8.0	16.0	11.0	9.0	14.0	7.0	7.0	12.0	9.0	9.0	9.0	5.0	4.0	17.0
hsa-miR-875-3p	7.0	9.0	7.0	6.0	6.0	6.0	4.0	8.0	8.0	7.0	5.0	14.0	7.0	4.0	4.0	7.0	6.0	6.0	6.0	2.0	10.0	11.0	8.0	9.0	16.0	8.0	11.0	13.0	16.0	9.0	7.0	2.0	10.0	11.0	8.0	9.0	16.0	13.0	8.0	9.0	7.0	7.0	9.0	7.0	15.0	8.0	4.0	4.0	18.0
hsa-miR-145-5p	136.0	60.0	32.0	39.0	27.0	6.0	68.0	184.0	32.0	117.0	71.0	81.0	23.0	30.0	75.0	32.0	39.0	27.0	6.0	90.0	68.0	23.0	23.0	42.0	32.0	54.0	92.0	66.0	89.0	159.0	37.0	90.0	68.0	23.0	23.0	42.0	32.0	55.0	74.0	47.0	27.0	21.0	27.0	28.0	43.0	148.0	14.0	231.0	343.0
hsa-miR-1204	8.0	9.0	6.0	10.0	4.0	9.0	7.0	9.0	4.0	4.0	6.0	17.0	6.0	6.0	5.0	6.0	10.0	4.0	9.0	6.0	8.0	16.0	10.0	9.0	12.0	6.0	9.0	5.0	25.0	7.0	11.0	6.0	8.0	16.0	10.0	9.0	12.0	12.0	14.0	13.0	4.0	4.0	11.0	4.0	14.0	4.0	4.0	7.0	16.0
hsa-miR-429	13.0	6.0	10.0	10.0	4.0	13.0	8.0	11.0	12.0	7.0	5.0	9.0	13.0	8.0	3.0	10.0	10.0	4.0	13.0	8.0	8.0	11.0	19.0	5.0	21.0	9.0	6.0	7.0	12.0	11.0	9.0	8.0	8.0	11.0	19.0	5.0	21.0	14.0	9.0	9.0	14.0	7.0	8.0	5.0	14.0	6.0	7.0	8.0	14.0
hsa-miR-570-3p	28.0	50.0	42.0	30.0	29.0	34.0	33.0	28.0	38.0	37.0	28.0	38.0	42.0	18.0	42.0	42.0	30.0	29.0	34.0	33.0	36.0	23.0	26.0	20.0	31.0	37.0	45.0	24.0	43.0	38.0	31.0	33.0	36.0	23.0	26.0	20.0	31.0	18.0	23.0	22.0	24.0	21.0	31.0	29.0	53.0	31.0	9.0	26.0	47.0
hsa-miR-578	6.0	9.0	10.0	4.0	4.0	5.0	9.0	6.0	6.0	3.0	6.0	12.0	3.0	1.0	9.0	10.0	4.0	4.0	5.0	3.0	4.0	6.0	10.0	2.0	13.0	14.0	14.0	7.0	13.0	11.0	6.0	3.0	4.0	6.0	10.0	2.0	13.0	13.0	11.0	1.0	9.0	2.0	11.0	2.0	3.0	8.0	4.0	10.0	19.0
hsa-miR-490-5p	3.0	3.0	9.0	7.0	3.0	6.0	8.0	7.0	10.0	8.0	4.0	8.0	10.0	8.0	5.0	9.0	7.0	3.0	6.0	5.0	9.0	10.0	8.0	4.0	6.0	5.0	11.0	6.0	11.0	1.0	11.0	5.0	9.0	10.0	8.0	4.0	6.0	14.0	10.0	4.0	12.0	5.0	5.0	7.0	11.0	7.0	7.0	6.0	15.0
hsa-miR-342-3p	106.0	46.0	176.0	89.0	114.0	39.0	70.0	110.0	295.0	167.0	92.0	55.0	336.0	98.0	32.0	176.0	89.0	114.0	39.0	49.0	63.0	81.0	52.0	68.0	33.0	64.0	40.0	46.0	69.0	118.0	46.0	49.0	63.0	81.0	52.0	68.0	33.0	56.0	87.0	31.0	55.0	46.0	49.0	34.0	30.0	130.0	45.0	95.0	89.0
hsa-miR-1245b-3p	8.0	8.0	6.0	7.0	7.0	7.0	3.0	13.0	6.0	4.0	4.0	15.0	13.0	7.0	11.0	6.0	7.0	7.0	7.0	4.0	6.0	8.0	7.0	5.0	11.0	5.0	13.0	4.0	13.0	4.0	15.0	4.0	6.0	8.0	7.0	5.0	11.0	16.0	11.0	8.0	7.0	7.0	6.0	8.0	11.0	8.0	2.0	2.0	8.0
hsa-miR-34c-5p	5.0	15.0	7.0	8.0	2.0	4.0	3.0	9.0	6.0	9.0	4.0	7.0	7.0	2.0	10.0	7.0	8.0	2.0	4.0	6.0	5.0	9.0	10.0	6.0	13.0	6.0	14.0	5.0	19.0	3.0	4.0	6.0	5.0	9.0	10.0	6.0	13.0	11.0	9.0	8.0	7.0	7.0	12.0	12.0	9.0	11.0	5.0	6.0	13.0
hsa-miR-381-5p	5.0	10.0	10.0	7.0	7.0	7.0	9.0	21.0	6.0	6.0	7.0	11.0	2.0	10.0	9.0	10.0	7.0	7.0	7.0	6.0	12.0	12.0	19.0	7.0	18.0	13.0	12.0	8.0	26.0	8.0	17.0	6.0	12.0	12.0	19.0	7.0	18.0	14.0	8.0	15.0	9.0	8.0	15.0	12.0	8.0	18.0	10.0	7.0	19.0
hsa-miR-550a-5p	5.0	5.0	5.0	6.0	2.0	4.0	5.0	5.0	8.0	5.0	6.0	8.0	7.0	2.0	9.0	5.0	6.0	2.0	4.0	3.0	8.0	5.0	10.0	4.0	12.0	7.0	7.0	8.0	11.0	5.0	8.0	3.0	8.0	5.0	10.0	4.0	12.0	10.0	6.0	9.0	15.0	7.0	14.0	12.0	10.0	6.0	4.0	10.0	11.0
hsa-miR-1233-3p	4.0	8.0	17.0	5.0	4.0	7.0	3.0	11.0	7.0	6.0	8.0	6.0	2.0	5.0	11.0	17.0	5.0	4.0	7.0	9.0	3.0	12.0	11.0	6.0	7.0	11.0	11.0	11.0	16.0	9.0	2.0	9.0	3.0	12.0	11.0	6.0	7.0	9.0	2.0	11.0	6.0	4.0	14.0	8.0	6.0	12.0	3.0	2.0	9.0
hsa-miR-518c-3p	4.0	18.0	13.0	8.0	6.0	6.0	3.0	16.0	10.0	8.0	13.0	12.0	10.0	8.0	5.0	13.0	8.0	6.0	6.0	11.0	16.0	15.0	21.0	15.0	7.0	16.0	19.0	8.0	17.0	8.0	7.0	11.0	16.0	15.0	21.0	15.0	7.0	15.0	9.0	15.0	10.0	8.0	14.0	12.0	19.0	6.0	8.0	11.0	25.0
hsa-miR-4524a-5p	4.0	12.0	9.0	7.0	5.0	6.0	9.0	7.0	10.0	1.0	9.0	7.0	5.0	5.0	8.0	9.0	7.0	5.0	6.0	5.0	11.0	7.0	6.0	9.0	13.0	7.0	12.0	3.0	10.0	7.0	6.0	5.0	11.0	7.0	6.0	9.0	13.0	9.0	13.0	8.0	13.0	2.0	7.0	6.0	7.0	2.0	7.0	3.0	21.0
hsa-miR-580-3p	2.0	4.0	7.0	4.0	2.0	5.0	4.0	8.0	8.0	5.0	4.0	8.0	10.0	3.0	5.0	7.0	4.0	2.0	5.0	6.0	5.0	6.0	14.0	3.0	17.0	7.0	13.0	6.0	9.0	7.0	6.0	6.0	5.0	6.0	14.0	3.0	17.0	8.0	12.0	9.0	10.0	4.0	4.0	9.0	15.0	9.0	4.0	6.0	9.0
hsa-miR-944	9.0	5.0	9.0	7.0	12.0	8.0	5.0	10.0	13.0	6.0	5.0	21.0	7.0	8.0	14.0	9.0	7.0	12.0	8.0	3.0	16.0	9.0	7.0	13.0	19.0	13.0	11.0	16.0	12.0	13.0	7.0	3.0	16.0	9.0	7.0	13.0	19.0	11.0	9.0	10.0	9.0	9.0	12.0	11.0	21.0	16.0	4.0	10.0	14.0
hsa-miR-152-5p	5.0	6.0	13.0	8.0	5.0	5.0	3.0	5.0	9.0	2.0	7.0	6.0	4.0	3.0	6.0	13.0	8.0	5.0	5.0	7.0	5.0	11.0	4.0	5.0	7.0	4.0	9.0	11.0	15.0	5.0	8.0	7.0	5.0	11.0	4.0	5.0	7.0	11.0	7.0	8.0	2.0	7.0	5.0	10.0	7.0	10.0	6.0	5.0	16.0
hsa-miR-219a-5p	11.0	19.0	16.0	19.0	11.0	11.0	8.0	35.0	19.0	18.0	18.0	22.0	11.0	14.0	18.0	16.0	19.0	11.0	11.0	13.0	12.0	18.0	32.0	17.0	19.0	17.0	25.0	14.0	23.0	18.0	17.0	13.0	12.0	18.0	32.0	17.0	19.0	27.0	26.0	33.0	25.0	20.0	21.0	18.0	26.0	25.0	12.0	7.0	29.0
hsa-miR-32-5p	34.0	16.0	339.0	71.0	114.0	21.0	25.0	32.0	158.0	32.0	28.0	21.0	165.0	41.0	12.0	339.0	71.0	114.0	21.0	18.0	24.0	318.0	130.0	41.0	68.0	13.0	35.0	45.0	35.0	81.0	27.0	18.0	24.0	318.0	130.0	41.0	68.0	19.0	17.0	18.0	203.0	139.0	184.0	42.0	28.0	30.0	67.0	90.0	49.0
hsa-miR-153-3p	10.0	13.0	16.0	13.0	8.0	7.0	10.0	18.0	10.0	6.0	12.0	11.0	3.0	5.0	11.0	16.0	13.0	8.0	7.0	14.0	10.0	11.0	18.0	8.0	14.0	8.0	16.0	15.0	26.0	14.0	10.0	14.0	10.0	11.0	18.0	8.0	14.0	19.0	11.0	10.0	19.0	8.0	12.0	10.0	15.0	16.0	6.0	12.0	18.0
hsa-miR-124-3p	5.0	9.0	7.0	12.0	2.0	6.0	2.0	8.0	6.0	2.0	5.0	7.0	9.0	5.0	6.0	7.0	12.0	2.0	6.0	15.0	3.0	10.0	5.0	13.0	13.0	5.0	9.0	8.0	19.0	9.0	6.0	15.0	3.0	10.0	5.0	13.0	13.0	12.0	17.0	11.0	13.0	2.0	6.0	7.0	12.0	10.0	4.0	7.0	17.0
hsa-miR-5010-5p	5.0	5.0	8.0	2.0	4.0	5.0	6.0	11.0	1.0	3.0	5.0	12.0	7.0	8.0	18.0	8.0	2.0	4.0	5.0	3.0	7.0	5.0	8.0	9.0	10.0	5.0	12.0	6.0	15.0	3.0	3.0	3.0	7.0	5.0	8.0	9.0	10.0	6.0	3.0	6.0	9.0	7.0	10.0	3.0	13.0	8.0	5.0	8.0	12.0
hsa-miR-545-3p	4.0	3.0	6.0	8.0	8.0	8.0	8.0	5.0	14.0	6.0	8.0	7.0	6.0	5.0	3.0	6.0	8.0	8.0	8.0	10.0	5.0	15.0	10.0	7.0	10.0	7.0	10.0	4.0	16.0	5.0	12.0	10.0	5.0	15.0	10.0	7.0	10.0	10.0	8.0	5.0	11.0	7.0	15.0	5.0	13.0	5.0	10.0	7.0	9.0
hsa-miR-654-3p	6.0	11.0	22.0	15.0	26.0	11.0	9.0	10.0	17.0	11.0	9.0	17.0	19.0	7.0	13.0	22.0	15.0	26.0	11.0	8.0	13.0	32.0	15.0	10.0	19.0	9.0	11.0	7.0	21.0	17.0	8.0	8.0	13.0	32.0	15.0	10.0	19.0	11.0	7.0	14.0	15.0	18.0	18.0	18.0	12.0	8.0	16.0	7.0	25.0
hsa-miR-1224-5p	7.0	6.0	16.0	7.0	42.0	21.0	7.0	8.0	6.0	31.0	7.0	5.0	5.0	7.0	7.0	16.0	7.0	42.0	21.0	7.0	9.0	11.0	9.0	11.0	15.0	10.0	17.0	4.0	15.0	8.0	13.0	7.0	9.0	11.0	9.0	11.0	15.0	9.0	4.0	11.0	12.0	5.0	16.0	13.0	13.0	7.0	12.0	11.0	14.0
hsa-miR-3192-5p	5.0	5.0	3.0	7.0	7.0	7.0	6.0	13.0	8.0	4.0	8.0	13.0	8.0	3.0	4.0	3.0	7.0	7.0	7.0	10.0	7.0	12.0	17.0	5.0	18.0	9.0	18.0	5.0	20.0	8.0	6.0	10.0	7.0	12.0	17.0	5.0	18.0	11.0	11.0	8.0	12.0	8.0	8.0	5.0	15.0	8.0	7.0	13.0	8.0
hsa-miR-425-5p	66.0	39.0	475.0	271.0	238.0	30.0	34.0	124.0	243.0	167.0	45.0	48.0	460.0	79.0	46.0	475.0	271.0	238.0	30.0	42.0	62.0	923.0	180.0	65.0	76.0	28.0	96.0	133.0	146.0	272.0	75.0	42.0	62.0	923.0	180.0	65.0	76.0	43.0	50.0	45.0	180.0	145.0	114.0	36.0	15.0	90.0	65.0	139.0	198.0
hsa-miR-561-3p	7.0	9.0	7.0	6.0	5.0	9.0	12.0	5.0	7.0	12.0	10.0	13.0	10.0	7.0	13.0	7.0	6.0	5.0	9.0	6.0	4.0	8.0	9.0	8.0	19.0	8.0	18.0	8.0	10.0	6.0	9.0	6.0	4.0	8.0	9.0	8.0	19.0	5.0	11.0	11.0	13.0	6.0	9.0	14.0	11.0	11.0	11.0	12.0	14.0
hsa-miR-553	6.0	18.0	10.0	4.0	10.0	4.0	7.0	19.0	6.0	3.0	13.0	13.0	9.0	14.0	17.0	10.0	4.0	10.0	4.0	24.0	12.0	13.0	16.0	12.0	9.0	7.0	12.0	11.0	11.0	10.0	14.0	24.0	12.0	13.0	16.0	12.0	9.0	17.0	9.0	13.0	19.0	7.0	15.0	12.0	10.0	8.0	6.0	9.0	18.0
hsa-miR-516a-5p	3.0	9.0	5.0	6.0	5.0	1.0	8.0	7.0	4.0	5.0	4.0	11.0	9.0	8.0	6.0	5.0	6.0	5.0	1.0	8.0	3.0	7.0	11.0	9.0	11.0	4.0	6.0	4.0	14.0	9.0	9.0	8.0	3.0	7.0	11.0	9.0	11.0	7.0	6.0	8.0	8.0	8.0	15.0	5.0	16.0	7.0	1.0	7.0	13.0
hsa-miR-1271-3p	8.0	21.0	11.0	13.0	8.0	15.0	9.0	10.0	12.0	2.0	10.0	14.0	16.0	11.0	16.0	11.0	13.0	8.0	15.0	8.0	15.0	15.0	32.0	15.0	32.0	8.0	16.0	11.0	18.0	15.0	15.0	8.0	15.0	15.0	32.0	15.0	32.0	27.0	18.0	19.0	16.0	17.0	16.0	14.0	24.0	15.0	11.0	7.0	16.0
hsa-miR-601	11.0	11.0	25.0	15.0	12.0	6.0	6.0	12.0	15.0	12.0	9.0	17.0	14.0	11.0	9.0	25.0	15.0	12.0	6.0	15.0	8.0	15.0	19.0	17.0	20.0	16.0	12.0	8.0	16.0	17.0	11.0	15.0	8.0	15.0	19.0	17.0	20.0	11.0	23.0	8.0	19.0	12.0	13.0	13.0	15.0	18.0	5.0	10.0	15.0
hsa-miR-1288-3p	4.0	10.0	6.0	9.0	1.0	9.0	4.0	8.0	3.0	5.0	7.0	12.0	4.0	5.0	10.0	6.0	9.0	1.0	9.0	3.0	6.0	14.0	8.0	5.0	10.0	8.0	6.0	6.0	13.0	6.0	12.0	3.0	6.0	14.0	8.0	5.0	10.0	8.0	6.0	6.0	7.0	3.0	9.0	4.0	9.0	8.0	3.0	7.0	10.0
hsa-miR-133b	7.0	10.0	7.0	6.0	6.0	5.0	10.0	16.0	11.0	6.0	19.0	22.0	12.0	4.0	11.0	7.0	6.0	6.0	5.0	8.0	11.0	9.0	19.0	10.0	15.0	16.0	20.0	12.0	18.0	10.0	10.0	8.0	11.0	9.0	19.0	10.0	15.0	16.0	8.0	10.0	10.0	10.0	13.0	15.0	4.0	7.0	5.0	14.0	41.0
hsa-miR-504-3p	0.0	10.0	5.0	5.0	6.0	5.0	2.0	8.0	3.0	1.0	4.0	11.0	6.0	11.0	10.0	5.0	5.0	6.0	5.0	8.0	10.0	7.0	10.0	4.0	9.0	8.0	17.0	14.0	18.0	4.0	13.0	8.0	10.0	7.0	10.0	4.0	9.0	9.0	8.0	9.0	16.0	8.0	10.0	7.0	13.0	5.0	8.0	12.0	12.0
hsa-miR-4787-3p	10.0	13.0	0.0	1.0	7.0	10.0	9.0	9.0	0.0	7.0	20.0	17.0	0.0	10.0	23.0	0.0	1.0	7.0	10.0	6.0	11.0	0.0	11.0	6.0	14.0	14.0	19.0	2.0	10.0	11.0	17.0	6.0	11.0	0.0	11.0	6.0	14.0	13.0	19.0	11.0	0.0	1.0	10.0	13.0	20.0	17.0	8.0	0.0	17.0
hsa-miR-708-5p	5.0	4.0	8.0	6.0	5.0	5.0	3.0	11.0	3.0	7.0	7.0	8.0	7.0	4.0	6.0	8.0	6.0	5.0	5.0	7.0	10.0	8.0	8.0	6.0	10.0	7.0	6.0	6.0	10.0	3.0	6.0	7.0	10.0	8.0	8.0	6.0	10.0	12.0	4.0	5.0	7.0	1.0	7.0	7.0	10.0	5.0	9.0	6.0	5.0
hsa-miR-329-3p	13.0	7.0	27.0	31.0	42.0	10.0	3.0	7.0	33.0	24.0	11.0	14.0	38.0	15.0	17.0	27.0	31.0	42.0	10.0	6.0	19.0	31.0	12.0	18.0	24.0	10.0	15.0	9.0	11.0	33.0	11.0	6.0	19.0	31.0	12.0	18.0	24.0	15.0	6.0	12.0	18.0	18.0	20.0	12.0	11.0	3.0	17.0	10.0	14.0
hsa-miR-548o-3p+hsa-miR-548ah-3p+hsa-miR-548av-3p	3.0	4.0	3.0	4.0	1.0	4.0	2.0	8.0	5.0	4.0	6.0	7.0	4.0	3.0	5.0	3.0	4.0	1.0	4.0	3.0	5.0	5.0	5.0	3.0	7.0	2.0	7.0	5.0	5.0	3.0	2.0	3.0	5.0	5.0	5.0	3.0	7.0	4.0	4.0	2.0	3.0	2.0	1.0	3.0	5.0	3.0	2.0	5.0	8.0
hsa-miR-431-5p	18.0	7.0	65.0	47.0	116.0	13.0	10.0	8.0	58.0	43.0	11.0	10.0	60.0	31.0	13.0	65.0	47.0	116.0	13.0	5.0	26.0	120.0	28.0	21.0	42.0	12.0	17.0	9.0	11.0	46.0	29.0	5.0	26.0	120.0	28.0	21.0	42.0	13.0	11.0	18.0	28.0	30.0	50.0	25.0	18.0	12.0	33.0	11.0	15.0
hsa-miR-375	9.0	9.0	9.0	7.0	6.0	2.0	12.0	7.0	4.0	3.0	11.0	13.0	5.0	7.0	10.0	9.0	7.0	6.0	2.0	5.0	8.0	5.0	11.0	5.0	7.0	6.0	15.0	5.0	13.0	4.0	5.0	5.0	8.0	5.0	11.0	5.0	7.0	11.0	8.0	13.0	9.0	4.0	8.0	4.0	11.0	9.0	8.0	6.0	17.0
hsa-miR-1-3p	69.0	228.0	17.0	20.0	58.0	9.0	276.0	1572.0	7.0	85.0	924.0	416.0	18.0	18.0	170.0	17.0	20.0	58.0	9.0	403.0	192.0	12.0	17.0	178.0	14.0	524.0	461.0	263.0	106.0	32.0	25.0	403.0	192.0	12.0	17.0	178.0	14.0	160.0	465.0	75.0	114.0	17.0	26.0	18.0	251.0	343.0	12.0	467.0	1179.0
hsa-miR-887-3p	2.0	7.0	7.0	5.0	4.0	3.0	3.0	7.0	3.0	7.0	4.0	9.0	4.0	0.0	11.0	7.0	5.0	4.0	3.0	2.0	6.0	8.0	10.0	2.0	7.0	2.0	5.0	2.0	11.0	9.0	13.0	2.0	6.0	8.0	10.0	2.0	7.0	6.0	11.0	8.0	7.0	4.0	10.0	4.0	12.0	5.0	5.0	6.0	12.0
hsa-miR-127-5p	4.0	5.0	4.0	8.0	4.0	4.0	6.0	9.0	5.0	3.0	6.0	8.0	7.0	8.0	8.0	4.0	8.0	4.0	4.0	5.0	8.0	5.0	9.0	6.0	6.0	6.0	16.0	2.0	6.0	6.0	9.0	5.0	8.0	5.0	9.0	6.0	6.0	6.0	6.0	11.0	11.0	3.0	11.0	9.0	12.0	5.0	4.0	6.0	12.0
hsa-miR-3179	3.0	8.0	6.0	6.0	6.0	4.0	3.0	12.0	3.0	3.0	3.0	12.0	5.0	4.0	4.0	6.0	6.0	6.0	4.0	8.0	6.0	9.0	8.0	7.0	7.0	4.0	6.0	4.0	14.0	7.0	4.0	8.0	6.0	9.0	8.0	7.0	7.0	13.0	10.0	1.0	6.0	10.0	9.0	13.0	10.0	3.0	5.0	4.0	16.0
hsa-miR-499a-5p	16.0	10.0	14.0	16.0	8.0	13.0	15.0	30.0	15.0	20.0	12.0	15.0	19.0	31.0	16.0	14.0	16.0	8.0	13.0	56.0	27.0	23.0	27.0	27.0	17.0	15.0	12.0	15.0	16.0	17.0	29.0	56.0	27.0	23.0	27.0	27.0	17.0	37.0	23.0	16.0	28.0	12.0	23.0	27.0	16.0	11.0	13.0	13.0	16.0
hsa-miR-1908-5p	10.0	10.0	5.0	4.0	6.0	2.0	4.0	8.0	6.0	4.0	3.0	17.0	5.0	4.0	9.0	5.0	4.0	6.0	2.0	3.0	5.0	9.0	4.0	9.0	11.0	6.0	18.0	4.0	5.0	7.0	6.0	3.0	5.0	9.0	4.0	9.0	11.0	9.0	4.0	10.0	11.0	8.0	12.0	2.0	9.0	8.0	1.0	3.0	8.0
hsa-miR-518d-3p	2.0	5.0	7.0	9.0	4.0	8.0	6.0	8.0	5.0	5.0	4.0	8.0	4.0	7.0	5.0	7.0	9.0	4.0	8.0	4.0	6.0	15.0	8.0	5.0	15.0	6.0	13.0	5.0	3.0	8.0	3.0	4.0	6.0	15.0	8.0	5.0	15.0	11.0	8.0	11.0	9.0	6.0	10.0	7.0	17.0	3.0	3.0	7.0	15.0
hsa-miR-612	63.0	44.0	56.0	55.0	59.0	45.0	55.0	49.0	67.0	51.0	58.0	48.0	45.0	46.0	68.0	56.0	55.0	59.0	45.0	58.0	59.0	45.0	65.0	74.0	87.0	65.0	46.0	55.0	58.0	77.0	55.0	58.0	59.0	45.0	65.0	74.0	87.0	72.0	47.0	63.0	73.0	50.0	81.0	42.0	90.0	40.0	65.0	60.0	49.0
hsa-miR-450b-5p	8.0	13.0	6.0	9.0	4.0	13.0	7.0	17.0	8.0	8.0	5.0	13.0	6.0	6.0	11.0	6.0	9.0	4.0	13.0	7.0	3.0	11.0	9.0	10.0	13.0	10.0	9.0	3.0	11.0	3.0	9.0	7.0	3.0	11.0	9.0	10.0	13.0	6.0	7.0	11.0	12.0	9.0	10.0	7.0	19.0	8.0	5.0	13.0	13.0
hsa-miR-3614-3p	2.0	7.0	8.0	7.0	4.0	5.0	10.0	3.0	6.0	8.0	7.0	13.0	3.0	4.0	4.0	8.0	7.0	4.0	5.0	2.0	4.0	7.0	7.0	5.0	10.0	3.0	9.0	2.0	13.0	6.0	8.0	2.0	4.0	7.0	7.0	5.0	10.0	12.0	1.0	8.0	6.0	3.0	8.0	6.0	17.0	5.0	3.0	8.0	10.0
hsa-miR-548l	6.0	12.0	0.0	0.0	5.0	5.0	7.0	13.0	0.0	1.0	6.0	4.0	0.0	1.0	8.0	0.0	0.0	5.0	5.0	6.0	8.0	0.0	13.0	4.0	12.0	5.0	10.0	3.0	10.0	7.0	5.0	6.0	8.0	0.0	13.0	4.0	12.0	11.0	7.0	11.0	10.0	0.0	13.0	8.0	9.0	2.0	3.0	0.0	16.0
hsa-miR-1306-5p	20.0	14.0	19.0	40.0	17.0	22.0	16.0	14.0	15.0	23.0	18.0	29.0	19.0	11.0	21.0	19.0	40.0	17.0	22.0	11.0	12.0	48.0	31.0	17.0	25.0	27.0	27.0	14.0	27.0	35.0	24.0	11.0	12.0	48.0	31.0	17.0	25.0	27.0	17.0	19.0	25.0	19.0	22.0	20.0	22.0	21.0	19.0	14.0	32.0
hsa-miR-3196	6.0	8.0	5.0	4.0	3.0	5.0	2.0	3.0	4.0	4.0	3.0	15.0	4.0	3.0	7.0	5.0	4.0	3.0	5.0	2.0	6.0	9.0	9.0	4.0	7.0	3.0	4.0	4.0	14.0	7.0	6.0	2.0	6.0	9.0	9.0	4.0	7.0	7.0	8.0	6.0	5.0	5.0	8.0	10.0	13.0	6.0	2.0	8.0	13.0
hsa-miR-130b-3p	5.0	16.0	28.0	14.0	7.0	7.0	5.0	7.0	11.0	6.0	3.0	4.0	11.0	9.0	7.0	28.0	14.0	7.0	7.0	6.0	8.0	27.0	13.0	14.0	23.0	11.0	15.0	11.0	23.0	13.0	5.0	6.0	8.0	27.0	13.0	14.0	23.0	9.0	9.0	3.0	12.0	12.0	10.0	6.0	13.0	8.0	11.0	10.0	15.0
hsa-miR-1910-3p	1.0	10.0	9.0	10.0	3.0	7.0	4.0	7.0	9.0	8.0	7.0	23.0	5.0	2.0	9.0	9.0	10.0	3.0	7.0	3.0	8.0	14.0	15.0	13.0	17.0	11.0	15.0	9.0	17.0	11.0	13.0	3.0	8.0	14.0	15.0	13.0	17.0	14.0	12.0	7.0	9.0	8.0	8.0	8.0	21.0	9.0	4.0	11.0	16.0
hsa-miR-1247-5p	4.0	7.0	4.0	3.0	5.0	4.0	6.0	6.0	4.0	5.0	10.0	12.0	5.0	4.0	7.0	4.0	3.0	5.0	4.0	4.0	10.0	8.0	12.0	4.0	6.0	6.0	6.0	7.0	7.0	4.0	5.0	4.0	10.0	8.0	12.0	4.0	6.0	8.0	6.0	5.0	3.0	1.0	8.0	5.0	13.0	8.0	6.0	9.0	9.0
hsa-miR-151a-5p	15.0	20.0	20.0	20.0	38.0	4.0	5.0	20.0	23.0	18.0	10.0	17.0	19.0	8.0	11.0	20.0	20.0	38.0	4.0	5.0	7.0	30.0	16.0	9.0	32.0	8.0	17.0	10.0	22.0	34.0	21.0	5.0	7.0	30.0	16.0	9.0	32.0	11.0	13.0	10.0	12.0	14.0	24.0	16.0	11.0	17.0	23.0	12.0	17.0
hsa-miR-3140-3p	5.0	6.0	4.0	5.0	7.0	7.0	1.0	5.0	6.0	2.0	2.0	12.0	5.0	5.0	10.0	4.0	5.0	7.0	7.0	7.0	8.0	14.0	9.0	4.0	6.0	2.0	10.0	3.0	8.0	3.0	4.0	7.0	8.0	14.0	9.0	4.0	6.0	9.0	7.0	8.0	4.0	4.0	6.0	5.0	8.0	4.0	7.0	5.0	15.0
hsa-miR-211-5p	18.0	15.0	19.0	22.0	19.0	17.0	22.0	20.0	36.0	28.0	27.0	43.0	19.0	13.0	19.0	19.0	22.0	19.0	17.0	17.0	10.0	16.0	26.0	21.0	31.0	30.0	26.0	17.0	27.0	30.0	18.0	17.0	10.0	16.0	26.0	21.0	31.0	33.0	22.0	28.0	21.0	20.0	25.0	25.0	19.0	22.0	17.0	27.0	25.0
hsa-miR-23b-3p	113.0	74.0	82.0	82.0	151.0	18.0	48.0	83.0	88.0	58.0	45.0	60.0	98.0	66.0	26.0	82.0	82.0	151.0	18.0	49.0	46.0	163.0	56.0	56.0	82.0	37.0	46.0	60.0	71.0	113.0	61.0	49.0	46.0	163.0	56.0	56.0	82.0	36.0	106.0	39.0	49.0	32.0	77.0	38.0	32.0	47.0	52.0	51.0	103.0
hsa-miR-526b-5p	15.0	26.0	12.0	17.0	18.0	16.0	21.0	13.0	17.0	26.0	24.0	24.0	18.0	15.0	14.0	12.0	17.0	18.0	16.0	15.0	14.0	14.0	31.0	13.0	22.0	20.0	24.0	13.0	31.0	20.0	21.0	15.0	14.0	14.0	31.0	13.0	22.0	22.0	18.0	14.0	24.0	10.0	23.0	20.0	18.0	21.0	13.0	27.0	33.0
hsa-miR-337-5p	30.0	21.0	121.0	65.0	110.0	36.0	38.0	35.0	94.0	61.0	36.0	51.0	110.0	46.0	29.0	121.0	65.0	110.0	36.0	18.0	36.0	155.0	47.0	46.0	57.0	32.0	28.0	22.0	43.0	79.0	34.0	18.0	36.0	155.0	47.0	46.0	57.0	31.0	37.0	27.0	46.0	32.0	56.0	29.0	31.0	16.0	56.0	36.0	35.0
hsa-miR-369-3p	35.0	23.0	120.0	44.0	101.0	25.0	29.0	30.0	93.0	43.0	43.0	55.0	81.0	31.0	21.0	120.0	44.0	101.0	25.0	31.0	24.0	116.0	26.0	40.0	57.0	30.0	32.0	25.0	42.0	67.0	30.0	31.0	24.0	116.0	26.0	40.0	57.0	28.0	27.0	20.0	31.0	25.0	51.0	36.0	36.0	27.0	29.0	33.0	37.0
hsa-miR-28-3p	27.0	29.0	32.0	30.0	53.0	21.0	20.0	17.0	41.0	38.0	28.0	45.0	37.0	26.0	14.0	32.0	30.0	53.0	21.0	16.0	17.0	46.0	22.0	36.0	30.0	32.0	26.0	23.0	26.0	43.0	25.0	16.0	17.0	46.0	22.0	36.0	30.0	28.0	30.0	24.0	25.0	13.0	42.0	25.0	31.0	26.0	21.0	31.0	38.0
hsa-miR-585-3p	56.0	57.0	61.0	53.0	63.0	37.0	78.0	68.0	95.0	76.0	72.0	78.0	62.0	53.0	34.0	61.0	53.0	63.0	37.0	40.0	34.0	43.0	55.0	50.0	53.0	65.0	62.0	50.0	45.0	66.0	53.0	40.0	34.0	43.0	55.0	50.0	53.0	46.0	57.0	36.0	67.0	26.0	63.0	46.0	68.0	51.0	44.0	62.0	81.0
hsa-miR-185-5p	73.0	92.0	202.0	130.0	152.0	40.0	66.0	73.0	196.0	112.0	67.0	95.0	209.0	72.0	42.0	202.0	130.0	152.0	40.0	48.0	41.0	280.0	94.0	75.0	104.0	73.0	93.0	89.0	94.0	151.0	76.0	48.0	41.0	280.0	94.0	75.0	104.0	66.0	66.0	36.0	85.0	63.0	121.0	67.0	56.0	60.0	59.0	116.0	107.0
hsa-miR-497-5p	49.0	24.0	24.0	34.0	27.0	12.0	40.0	34.0	28.0	29.0	32.0	54.0	18.0	23.0	16.0	24.0	34.0	27.0	12.0	16.0	29.0	27.0	20.0	26.0	34.0	23.0	18.0	25.0	37.0	28.0	28.0	16.0	29.0	27.0	20.0	26.0	34.0	29.0	27.0	26.0	28.0	13.0	34.0	26.0	33.0	26.0	20.0	33.0	60.0
hsa-miR-1323	16.0	9.0	14.0	18.0	14.0	10.0	17.0	21.0	10.0	18.0	12.0	23.0	20.0	23.0	12.0	14.0	18.0	14.0	10.0	19.0	16.0	18.0	23.0	11.0	20.0	14.0	20.0	21.0	21.0	7.0	15.0	19.0	16.0	18.0	23.0	11.0	20.0	20.0	10.0	23.0	22.0	12.0	19.0	14.0	17.0	19.0	21.0	13.0	24.0
hsa-miR-1262	8.0	13.0	14.0	11.0	10.0	8.0	10.0	17.0	10.0	11.0	14.0	30.0	11.0	10.0	18.0	14.0	11.0	10.0	8.0	6.0	10.0	12.0	23.0	12.0	21.0	12.0	23.0	19.0	23.0	20.0	17.0	6.0	10.0	12.0	23.0	12.0	21.0	15.0	18.0	8.0	19.0	12.0	23.0	16.0	17.0	10.0	8.0	11.0	35.0
hsa-miR-512-5p	8.0	12.0	18.0	12.0	10.0	13.0	7.0	12.0	15.0	8.0	10.0	33.0	17.0	13.0	12.0	18.0	12.0	10.0	13.0	15.0	7.0	14.0	13.0	11.0	14.0	8.0	17.0	9.0	29.0	9.0	12.0	15.0	7.0	14.0	13.0	11.0	14.0	18.0	24.0	22.0	11.0	11.0	15.0	7.0	12.0	12.0	11.0	11.0	29.0
hsa-miR-4536-3p	11.0	12.0	12.0	11.0	8.0	9.0	11.0	9.0	6.0	8.0	10.0	25.0	8.0	7.0	18.0	12.0	11.0	8.0	9.0	3.0	13.0	15.0	16.0	12.0	12.0	16.0	19.0	10.0	20.0	14.0	14.0	3.0	13.0	15.0	16.0	12.0	12.0	15.0	12.0	12.0	16.0	10.0	14.0	10.0	20.0	11.0	12.0	13.0	33.0
hsa-miR-33b-5p	6.0	22.0	10.0	20.0	9.0	9.0	16.0	6.0	15.0	9.0	10.0	29.0	9.0	11.0	14.0	10.0	20.0	9.0	9.0	9.0	15.0	16.0	14.0	15.0	15.0	15.0	23.0	9.0	28.0	21.0	22.0	9.0	15.0	16.0	14.0	15.0	15.0	16.0	15.0	16.0	9.0	11.0	14.0	9.0	21.0	14.0	14.0	15.0	35.0
hsa-miR-548a-5p	20.0	21.0	20.0	23.0	17.0	15.0	21.0	14.0	24.0	19.0	24.0	23.0	15.0	14.0	17.0	20.0	23.0	17.0	15.0	13.0	27.0	31.0	26.0	22.0	34.0	20.0	14.0	14.0	31.0	23.0	19.0	13.0	27.0	31.0	26.0	22.0	34.0	22.0	15.0	14.0	21.0	16.0	26.0	13.0	29.0	20.0	10.0	13.0	23.0
hsa-miR-582-5p	18.0	23.0	24.0	12.0	16.0	12.0	15.0	20.0	18.0	14.0	22.0	51.0	19.0	20.0	17.0	24.0	12.0	16.0	12.0	17.0	15.0	24.0	32.0	22.0	20.0	7.0	25.0	16.0	39.0	24.0	19.0	17.0	15.0	24.0	32.0	22.0	20.0	33.0	38.0	19.0	27.0	17.0	18.0	19.0	23.0	13.0	9.0	9.0	34.0
hsa-miR-508-5p	6.0	13.0	11.0	18.0	12.0	4.0	16.0	7.0	16.0	11.0	11.0	23.0	17.0	4.0	9.0	11.0	18.0	12.0	4.0	10.0	5.0	8.0	14.0	11.0	21.0	5.0	15.0	10.0	17.0	10.0	12.0	10.0	5.0	8.0	14.0	11.0	21.0	16.0	12.0	17.0	17.0	17.0	13.0	16.0	25.0	12.0	16.0	18.0	20.0
hsa-miR-626	15.0	40.0	24.0	21.0	17.0	20.0	21.0	24.0	14.0	20.0	21.0	28.0	13.0	7.0	20.0	24.0	21.0	17.0	20.0	15.0	15.0	18.0	31.0	17.0	40.0	15.0	36.0	19.0	36.0	21.0	25.0	15.0	15.0	18.0	31.0	17.0	40.0	32.0	32.0	19.0	20.0	16.0	34.0	24.0	22.0	12.0	25.0	15.0	47.0
hsa-miR-30e-3p	12.0	20.0	13.0	18.0	18.0	8.0	7.0	16.0	20.0	18.0	15.0	33.0	26.0	14.0	11.0	13.0	18.0	18.0	8.0	7.0	20.0	46.0	25.0	16.0	23.0	13.0	20.0	10.0	31.0	25.0	15.0	7.0	20.0	46.0	25.0	16.0	23.0	19.0	24.0	22.0	15.0	8.0	19.0	17.0	22.0	15.0	14.0	17.0	28.0
hsa-miR-132-3p	14.0	13.0	15.0	14.0	12.0	17.0	13.0	19.0	17.0	20.0	19.0	26.0	19.0	9.0	15.0	15.0	14.0	12.0	17.0	14.0	11.0	22.0	25.0	6.0	21.0	16.0	26.0	17.0	39.0	26.0	15.0	14.0	11.0	22.0	25.0	6.0	21.0	10.0	11.0	23.0	13.0	12.0	16.0	11.0	17.0	24.0	11.0	23.0	28.0
hsa-miR-203a-5p	13.0	22.0	13.0	13.0	9.0	5.0	16.0	15.0	11.0	11.0	17.0	26.0	9.0	14.0	9.0	13.0	13.0	9.0	5.0	7.0	7.0	10.0	12.0	20.0	16.0	9.0	27.0	10.0	26.0	16.0	9.0	7.0	7.0	10.0	12.0	20.0	16.0	20.0	20.0	16.0	12.0	8.0	13.0	17.0	13.0	19.0	6.0	24.0	35.0
hsa-miR-6503-5p	8.0	18.0	11.0	14.0	7.0	7.0	8.0	5.0	6.0	8.0	11.0	20.0	10.0	8.0	14.0	11.0	14.0	7.0	7.0	4.0	11.0	13.0	8.0	15.0	15.0	8.0	18.0	6.0	16.0	4.0	6.0	4.0	11.0	13.0	8.0	15.0	15.0	12.0	8.0	8.0	5.0	5.0	16.0	8.0	17.0	6.0	7.0	9.0	15.0
hsa-miR-1278	11.0	10.0	15.0	7.0	11.0	8.0	3.0	16.0	14.0	7.0	19.0	18.0	13.0	5.0	12.0	15.0	7.0	11.0	8.0	10.0	8.0	14.0	9.0	14.0	18.0	12.0	19.0	10.0	19.0	16.0	4.0	10.0	8.0	14.0	9.0	14.0	18.0	18.0	12.0	16.0	15.0	3.0	13.0	13.0	15.0	8.0	12.0	10.0	26.0
hsa-miR-922	10.0	12.0	15.0	17.0	7.0	14.0	14.0	7.0	8.0	12.0	10.0	21.0	14.0	13.0	14.0	15.0	17.0	7.0	14.0	8.0	14.0	19.0	27.0	13.0	29.0	18.0	26.0	12.0	32.0	8.0	17.0	8.0	14.0	19.0	27.0	13.0	29.0	29.0	13.0	21.0	12.0	12.0	18.0	22.0	26.0	15.0	12.0	14.0	27.0
hsa-miR-338-5p	14.0	18.0	7.0	11.0	8.0	9.0	5.0	8.0	8.0	8.0	16.0	32.0	14.0	9.0	11.0	7.0	11.0	8.0	9.0	15.0	10.0	10.0	18.0	10.0	12.0	10.0	17.0	5.0	24.0	5.0	14.0	15.0	10.0	10.0	18.0	10.0	12.0	25.0	8.0	10.0	9.0	10.0	14.0	14.0	9.0	14.0	10.0	6.0	13.0
hsa-miR-23c	7.0	22.0	13.0	12.0	12.0	11.0	8.0	12.0	13.0	14.0	13.0	46.0	5.0	11.0	24.0	13.0	12.0	12.0	11.0	6.0	7.0	11.0	16.0	7.0	17.0	10.0	27.0	11.0	30.0	13.0	16.0	6.0	7.0	11.0	16.0	7.0	17.0	16.0	22.0	11.0	13.0	5.0	12.0	13.0	23.0	14.0	11.0	13.0	28.0
hsa-miR-4284	8.0	15.0	6.0	5.0	9.0	6.0	4.0	9.0	8.0	4.0	9.0	14.0	7.0	9.0	14.0	6.0	5.0	9.0	6.0	11.0	8.0	12.0	20.0	8.0	19.0	7.0	18.0	10.0	18.0	11.0	22.0	11.0	8.0	12.0	20.0	8.0	19.0	12.0	12.0	12.0	7.0	7.0	7.0	11.0	15.0	7.0	9.0	6.0	29.0
hsa-miR-769-3p	7.0	11.0	12.0	10.0	10.0	8.0	11.0	9.0	8.0	7.0	12.0	26.0	7.0	8.0	10.0	12.0	10.0	10.0	8.0	6.0	10.0	15.0	15.0	10.0	26.0	8.0	21.0	8.0	26.0	13.0	7.0	6.0	10.0	15.0	15.0	10.0	26.0	22.0	18.0	22.0	13.0	10.0	15.0	9.0	13.0	14.0	12.0	4.0	18.0
hsa-miR-369-5p	6.0	13.0	9.0	10.0	8.0	9.0	13.0	11.0	9.0	9.0	7.0	19.0	7.0	8.0	10.0	9.0	10.0	8.0	9.0	6.0	13.0	7.0	18.0	6.0	17.0	12.0	15.0	15.0	15.0	15.0	9.0	6.0	13.0	7.0	18.0	6.0	17.0	19.0	15.0	16.0	11.0	4.0	5.0	6.0	11.0	4.0	12.0	10.0	16.0
hsa-miR-18a-5p	21.0	10.0	88.0	64.0	89.0	10.0	18.0	47.0	88.0	54.0	14.0	28.0	140.0	38.0	17.0	88.0	64.0	89.0	10.0	9.0	33.0	218.0	42.0	24.0	64.0	12.0	47.0	57.0	47.0	78.0	48.0	9.0	33.0	218.0	42.0	24.0	64.0	26.0	25.0	18.0	25.0	41.0	61.0	15.0	19.0	31.0	38.0	41.0	66.0
hsa-miR-126-3p	1009.0	638.0	2137.0	3664.0	5736.0	284.0	389.0	1176.0	3652.0	2577.0	509.0	331.0	3281.0	1745.0	369.0	2137.0	3664.0	5736.0	284.0	391.0	704.0	4641.0	652.0	1072.0	3128.0	521.0	534.0	786.0	699.0	4908.0	1512.0	391.0	704.0	4641.0	652.0	1072.0	3128.0	464.0	1251.0	425.0	661.0	1430.0	2583.0	1319.0	402.0	812.0	2941.0	1130.0	588.0
hsa-miR-1185-2-3p	6.0	16.0	8.0	12.0	19.0	12.0	12.0	25.0	12.0	10.0	18.0	36.0	15.0	6.0	13.0	8.0	12.0	19.0	12.0	21.0	13.0	19.0	24.0	12.0	28.0	19.0	10.0	10.0	26.0	16.0	16.0	21.0	13.0	19.0	24.0	12.0	28.0	23.0	25.0	17.0	21.0	7.0	23.0	19.0	19.0	13.0	17.0	13.0	32.0
hsa-miR-548k	8.0	18.0	8.0	8.0	12.0	5.0	4.0	14.0	5.0	6.0	14.0	33.0	12.0	8.0	9.0	8.0	8.0	12.0	5.0	10.0	8.0	9.0	23.0	13.0	24.0	13.0	13.0	8.0	24.0	17.0	9.0	10.0	8.0	9.0	23.0	13.0	24.0	24.0	9.0	19.0	14.0	5.0	17.0	12.0	16.0	14.0	11.0	11.0	16.0
hsa-miR-3065-3p	4.0	7.0	8.0	14.0	5.0	7.0	10.0	12.0	11.0	3.0	9.0	17.0	8.0	12.0	5.0	8.0	14.0	5.0	7.0	4.0	9.0	7.0	13.0	6.0	10.0	6.0	17.0	10.0	8.0	11.0	15.0	4.0	9.0	7.0	13.0	6.0	10.0	11.0	12.0	15.0	10.0	9.0	12.0	8.0	14.0	6.0	11.0	6.0	23.0
hsa-miR-548g-3p	14.0	15.0	17.0	11.0	7.0	14.0	13.0	16.0	15.0	14.0	17.0	38.0	10.0	9.0	22.0	17.0	11.0	7.0	14.0	14.0	15.0	18.0	27.0	7.0	31.0	11.0	29.0	4.0	27.0	9.0	18.0	14.0	15.0	18.0	27.0	7.0	31.0	12.0	14.0	13.0	16.0	10.0	18.0	18.0	27.0	18.0	9.0	14.0	31.0
hsa-miR-448	10.0	23.0	16.0	13.0	9.0	11.0	14.0	19.0	12.0	7.0	11.0	22.0	11.0	10.0	12.0	16.0	13.0	9.0	11.0	12.0	8.0	14.0	17.0	9.0	23.0	13.0	16.0	10.0	33.0	16.0	11.0	12.0	8.0	14.0	17.0	9.0	23.0	23.0	17.0	20.0	13.0	12.0	15.0	20.0	22.0	14.0	7.0	9.0	21.0
hsa-miR-455-5p	22.0	10.0	11.0	9.0	11.0	9.0	12.0	12.0	17.0	14.0	11.0	21.0	8.0	13.0	8.0	11.0	9.0	11.0	9.0	9.0	12.0	10.0	14.0	18.0	27.0	9.0	14.0	4.0	29.0	12.0	17.0	9.0	12.0	10.0	14.0	18.0	27.0	28.0	11.0	12.0	7.0	8.0	16.0	9.0	9.0	15.0	8.0	9.0	22.0
hsa-miR-3605-5p	5.0	11.0	7.0	5.0	10.0	4.0	5.0	11.0	9.0	5.0	7.0	15.0	6.0	10.0	6.0	7.0	5.0	10.0	4.0	2.0	9.0	9.0	10.0	11.0	20.0	8.0	7.0	9.0	10.0	8.0	12.0	2.0	9.0	9.0	10.0	11.0	20.0	16.0	7.0	2.0	5.0	7.0	14.0	3.0	8.0	9.0	6.0	10.0	13.0
hsa-miR-510-3p	10.0	7.0	9.0	11.0	6.0	7.0	8.0	8.0	8.0	5.0	6.0	24.0	8.0	9.0	7.0	9.0	11.0	6.0	7.0	8.0	13.0	12.0	17.0	11.0	22.0	11.0	10.0	3.0	16.0	8.0	12.0	8.0	13.0	12.0	17.0	11.0	22.0	11.0	17.0	16.0	15.0	6.0	7.0	18.0	15.0	9.0	8.0	10.0	22.0
hsa-miR-598-3p	19.0	37.0	87.0	54.0	83.0	35.0	28.0	36.0	38.0	22.0	32.0	44.0	27.0	17.0	22.0	87.0	54.0	83.0	35.0	17.0	36.0	91.0	48.0	34.0	70.0	24.0	33.0	21.0	30.0	77.0	44.0	17.0	36.0	91.0	48.0	34.0	70.0	49.0	57.0	37.0	38.0	37.0	56.0	47.0	38.0	33.0	32.0	34.0	54.0
hsa-miR-876-5p	5.0	11.0	8.0	7.0	6.0	7.0	9.0	8.0	4.0	10.0	6.0	23.0	6.0	4.0	9.0	8.0	7.0	6.0	7.0	3.0	7.0	10.0	20.0	9.0	16.0	11.0	17.0	13.0	20.0	11.0	9.0	3.0	7.0	10.0	20.0	9.0	16.0	10.0	11.0	10.0	13.0	9.0	12.0	5.0	10.0	7.0	9.0	7.0	25.0
hsa-miR-650	3.0	18.0	15.0	7.0	9.0	2.0	8.0	9.0	10.0	10.0	8.0	20.0	12.0	6.0	12.0	15.0	7.0	9.0	2.0	9.0	11.0	11.0	13.0	12.0	16.0	12.0	11.0	14.0	24.0	3.0	9.0	9.0	11.0	11.0	13.0	12.0	16.0	24.0	18.0	14.0	7.0	7.0	12.0	12.0	20.0	15.0	6.0	5.0	27.0
hsa-miR-181d-3p	9.0	11.0	10.0	21.0	12.0	7.0	13.0	8.0	10.0	10.0	9.0	28.0	9.0	9.0	12.0	10.0	21.0	12.0	7.0	12.0	8.0	13.0	16.0	14.0	25.0	15.0	16.0	8.0	19.0	6.0	23.0	12.0	8.0	13.0	16.0	14.0	25.0	30.0	19.0	25.0	18.0	10.0	16.0	16.0	19.0	6.0	11.0	10.0	19.0
hsa-miR-574-3p	43.0	27.0	32.0	25.0	50.0	16.0	45.0	93.0	24.0	46.0	32.0	102.0	81.0	27.0	18.0	32.0	25.0	50.0	16.0	26.0	30.0	59.0	27.0	27.0	54.0	51.0	45.0	33.0	55.0	94.0	47.0	26.0	30.0	59.0	27.0	27.0	54.0	40.0	42.0	28.0	24.0	28.0	46.0	27.0	29.0	54.0	30.0	67.0	114.0
hsa-miR-652-5p	7.0	9.0	5.0	17.0	3.0	5.0	9.0	4.0	11.0	7.0	9.0	12.0	8.0	11.0	5.0	5.0	17.0	3.0	5.0	7.0	7.0	12.0	21.0	8.0	18.0	10.0	8.0	4.0	20.0	3.0	6.0	7.0	7.0	12.0	21.0	8.0	18.0	23.0	10.0	11.0	12.0	8.0	9.0	8.0	8.0	10.0	9.0	5.0	19.0
hsa-miR-563	5.0	17.0	10.0	14.0	4.0	18.0	22.0	7.0	6.0	14.0	11.0	25.0	9.0	6.0	10.0	10.0	14.0	4.0	18.0	10.0	15.0	16.0	19.0	11.0	21.0	18.0	13.0	10.0	35.0	7.0	15.0	10.0	15.0	16.0	19.0	11.0	21.0	24.0	22.0	14.0	11.0	20.0	17.0	12.0	18.0	12.0	16.0	8.0	33.0
hsa-miR-517c-3p+hsa-miR-519a-3p	16.0	16.0	21.0	16.0	14.0	21.0	11.0	7.0	22.0	7.0	12.0	26.0	12.0	11.0	13.0	21.0	16.0	14.0	21.0	26.0	10.0	14.0	20.0	17.0	45.0	26.0	18.0	7.0	22.0	19.0	21.0	26.0	10.0	14.0	20.0	17.0	45.0	28.0	14.0	16.0	31.0	12.0	27.0	15.0	23.0	13.0	14.0	17.0	19.0
hsa-miR-660-3p	4.0	13.0	15.0	5.0	8.0	12.0	8.0	8.0	9.0	5.0	8.0	24.0	11.0	7.0	12.0	15.0	5.0	8.0	12.0	10.0	6.0	12.0	14.0	10.0	14.0	10.0	20.0	11.0	26.0	4.0	13.0	10.0	6.0	12.0	14.0	10.0	14.0	21.0	22.0	19.0	15.0	5.0	8.0	15.0	16.0	10.0	7.0	9.0	25.0
hsa-miR-5010-3p	14.0	10.0	7.0	16.0	7.0	6.0	5.0	5.0	13.0	6.0	8.0	20.0	4.0	4.0	6.0	7.0	16.0	7.0	6.0	5.0	12.0	10.0	16.0	4.0	23.0	15.0	14.0	7.0	22.0	10.0	15.0	5.0	12.0	10.0	16.0	4.0	23.0	21.0	17.0	16.0	6.0	9.0	15.0	13.0	16.0	7.0	6.0	8.0	17.0
hsa-miR-1302	6.0	23.0	9.0	18.0	8.0	7.0	7.0	9.0	8.0	9.0	10.0	28.0	11.0	5.0	10.0	9.0	18.0	8.0	7.0	10.0	9.0	12.0	13.0	5.0	25.0	11.0	17.0	7.0	26.0	5.0	12.0	10.0	9.0	12.0	13.0	5.0	25.0	15.0	11.0	17.0	8.0	12.0	10.0	8.0	10.0	10.0	4.0	7.0	17.0
hsa-miR-642a-5p	6.0	9.0	10.0	7.0	6.0	8.0	12.0	11.0	8.0	6.0	8.0	17.0	8.0	3.0	7.0	10.0	7.0	6.0	8.0	14.0	9.0	13.0	15.0	10.0	16.0	10.0	13.0	10.0	25.0	14.0	11.0	14.0	9.0	13.0	15.0	10.0	16.0	15.0	14.0	16.0	10.0	3.0	17.0	15.0	11.0	3.0	3.0	12.0	15.0
hsa-miR-502-5p	17.0	24.0	40.0	24.0	24.0	25.0	24.0	18.0	26.0	42.0	34.0	32.0	17.0	15.0	24.0	40.0	24.0	24.0	25.0	20.0	18.0	24.0	22.0	31.0	47.0	23.0	29.0	24.0	32.0	43.0	18.0	20.0	18.0	24.0	22.0	31.0	47.0	30.0	23.0	16.0	27.0	6.0	18.0	29.0	45.0	14.0	15.0	20.0	43.0
hsa-miR-4647	6.0	12.0	9.0	12.0	6.0	10.0	10.0	14.0	16.0	6.0	10.0	28.0	8.0	9.0	10.0	9.0	12.0	6.0	10.0	4.0	4.0	21.0	20.0	11.0	12.0	4.0	12.0	13.0	27.0	13.0	8.0	4.0	4.0	21.0	20.0	11.0	12.0	16.0	16.0	12.0	13.0	10.0	10.0	8.0	17.0	3.0	7.0	8.0	27.0
hsa-miR-184	4.0	9.0	8.0	10.0	5.0	9.0	10.0	6.0	7.0	5.0	5.0	18.0	14.0	7.0	10.0	8.0	10.0	5.0	9.0	6.0	8.0	10.0	18.0	8.0	18.0	8.0	21.0	7.0	22.0	9.0	12.0	6.0	8.0	10.0	18.0	8.0	18.0	27.0	11.0	15.0	9.0	4.0	12.0	9.0	14.0	3.0	5.0	10.0	29.0
hsa-miR-200a-3p	13.0	22.0	8.0	15.0	13.0	14.0	25.0	13.0	15.0	9.0	23.0	40.0	15.0	10.0	17.0	8.0	15.0	13.0	14.0	11.0	14.0	19.0	25.0	10.0	26.0	14.0	19.0	15.0	34.0	11.0	18.0	11.0	14.0	19.0	25.0	10.0	26.0	17.0	25.0	26.0	18.0	11.0	22.0	14.0	16.0	12.0	13.0	9.0	27.0
hsa-miR-301a-3p	18.0	18.0	60.0	61.0	69.0	11.0	17.0	32.0	61.0	41.0	17.0	39.0	74.0	22.0	16.0	60.0	61.0	69.0	11.0	9.0	21.0	143.0	42.0	18.0	41.0	19.0	33.0	32.0	31.0	71.0	42.0	9.0	21.0	143.0	42.0	18.0	41.0	21.0	28.0	19.0	25.0	21.0	33.0	17.0	8.0	27.0	24.0	33.0	32.0
hsa-miR-26b-5p	167.0	81.0	620.0	258.0	435.0	28.0	61.0	154.0	469.0	144.0	89.0	87.0	378.0	116.0	46.0	620.0	258.0	435.0	28.0	55.0	66.0	703.0	239.0	81.0	114.0	60.0	142.0	260.0	137.0	275.0	65.0	55.0	66.0	703.0	239.0	81.0	114.0	85.0	124.0	56.0	213.0	117.0	132.0	67.0	37.0	150.0	137.0	221.0	188.0
hsa-miR-4488	17.0	15.0	14.0	17.0	10.0	15.0	12.0	16.0	20.0	16.0	25.0	28.0	20.0	9.0	11.0	14.0	17.0	10.0	15.0	11.0	16.0	18.0	18.0	20.0	26.0	10.0	26.0	13.0	26.0	7.0	17.0	11.0	16.0	18.0	18.0	20.0	26.0	27.0	18.0	11.0	11.0	10.0	15.0	10.0	17.0	13.0	7.0	13.0	20.0
hsa-miR-522-3p	5.0	13.0	10.0	10.0	13.0	7.0	10.0	20.0	9.0	5.0	12.0	31.0	8.0	12.0	10.0	10.0	10.0	13.0	7.0	13.0	15.0	13.0	23.0	11.0	18.0	16.0	14.0	6.0	25.0	9.0	5.0	13.0	15.0	13.0	23.0	11.0	18.0	26.0	9.0	15.0	12.0	8.0	19.0	11.0	14.0	10.0	11.0	7.0	26.0
hsa-miR-487b-5p	5.0	13.0	5.0	6.0	7.0	10.0	7.0	9.0	8.0	12.0	9.0	16.0	10.0	6.0	8.0	5.0	6.0	7.0	10.0	8.0	9.0	12.0	10.0	6.0	17.0	9.0	15.0	4.0	21.0	15.0	9.0	8.0	9.0	12.0	10.0	6.0	17.0	8.0	16.0	14.0	12.0	8.0	6.0	9.0	7.0	5.0	7.0	6.0	16.0
hsa-miR-5001-5p	4.0	12.0	5.0	6.0	10.0	11.0	4.0	5.0	8.0	2.0	12.0	23.0	7.0	4.0	7.0	5.0	6.0	10.0	11.0	8.0	13.0	18.0	18.0	8.0	21.0	16.0	23.0	4.0	18.0	10.0	13.0	8.0	13.0	18.0	18.0	8.0	21.0	13.0	12.0	11.0	20.0	13.0	9.0	15.0	15.0	7.0	15.0	8.0	16.0
hsa-miR-802	5.0	13.0	4.0	15.0	10.0	10.0	6.0	9.0	14.0	4.0	9.0	17.0	9.0	9.0	13.0	4.0	15.0	10.0	10.0	6.0	9.0	10.0	19.0	8.0	22.0	4.0	19.0	7.0	21.0	9.0	15.0	6.0	9.0	10.0	19.0	8.0	22.0	16.0	15.0	11.0	13.0	9.0	10.0	9.0	14.0	11.0	12.0	10.0	22.0
hsa-miR-378i	53.0	75.0	61.0	44.0	51.0	13.0	64.0	118.0	75.0	67.0	45.0	67.0	62.0	40.0	38.0	61.0	44.0	51.0	13.0	37.0	41.0	86.0	53.0	64.0	70.0	44.0	76.0	68.0	93.0	69.0	47.0	37.0	41.0	86.0	53.0	64.0	70.0	84.0	82.0	44.0	60.0	42.0	56.0	48.0	46.0	42.0	30.0	46.0	129.0
hsa-miR-4286	15.0	30.0	63.0	40.0	39.0	10.0	15.0	85.0	80.0	64.0	19.0	71.0	70.0	21.0	13.0	63.0	40.0	39.0	10.0	24.0	19.0	41.0	25.0	27.0	34.0	15.0	35.0	15.0	47.0	43.0	24.0	24.0	19.0	41.0	25.0	27.0	34.0	27.0	40.0	14.0	17.0	27.0	27.0	24.0	13.0	57.0	19.0	14.0	43.0
hsa-miR-532-3p	13.0	13.0	16.0	17.0	16.0	14.0	7.0	11.0	13.0	8.0	15.0	22.0	18.0	4.0	7.0	16.0	17.0	16.0	14.0	9.0	14.0	17.0	17.0	18.0	13.0	12.0	20.0	7.0	18.0	15.0	18.0	9.0	14.0	17.0	17.0	18.0	13.0	18.0	17.0	16.0	17.0	11.0	13.0	10.0	21.0	11.0	9.0	20.0	19.0
hsa-miR-933	10.0	15.0	9.0	14.0	16.0	5.0	3.0	7.0	8.0	5.0	8.0	26.0	8.0	6.0	11.0	9.0	14.0	16.0	5.0	5.0	9.0	12.0	16.0	9.0	26.0	12.0	16.0	16.0	27.0	19.0	15.0	5.0	9.0	12.0	16.0	9.0	26.0	17.0	20.0	16.0	11.0	6.0	10.0	12.0	15.0	13.0	9.0	5.0	22.0
hsa-miR-362-5p	9.0	15.0	16.0	15.0	5.0	7.0	9.0	21.0	17.0	9.0	9.0	22.0	19.0	6.0	20.0	16.0	15.0	5.0	7.0	12.0	14.0	26.0	20.0	10.0	14.0	10.0	17.0	9.0	19.0	14.0	13.0	12.0	14.0	26.0	20.0	10.0	14.0	21.0	18.0	13.0	10.0	8.0	13.0	9.0	11.0	6.0	8.0	5.0	14.0
hsa-miR-4516	5.0	14.0	12.0	7.0	7.0	12.0	8.0	14.0	9.0	13.0	6.0	31.0	14.0	10.0	8.0	12.0	7.0	7.0	12.0	10.0	6.0	12.0	13.0	11.0	16.0	8.0	31.0	6.0	28.0	13.0	19.0	10.0	6.0	12.0	13.0	11.0	16.0	24.0	6.0	12.0	13.0	4.0	17.0	14.0	10.0	8.0	5.0	11.0	20.0
hsa-miR-421	10.0	12.0	10.0	11.0	10.0	9.0	9.0	7.0	8.0	13.0	7.0	24.0	10.0	5.0	12.0	10.0	11.0	10.0	9.0	11.0	12.0	20.0	12.0	7.0	25.0	11.0	16.0	15.0	23.0	19.0	15.0	11.0	12.0	20.0	12.0	7.0	25.0	12.0	10.0	17.0	13.0	10.0	15.0	11.0	11.0	14.0	9.0	10.0	16.0
hsa-miR-551b-3p	13.0	11.0	16.0	6.0	12.0	17.0	11.0	13.0	8.0	3.0	12.0	25.0	8.0	12.0	14.0	16.0	6.0	12.0	17.0	9.0	9.0	14.0	18.0	8.0	19.0	4.0	29.0	7.0	18.0	6.0	11.0	9.0	9.0	14.0	18.0	8.0	19.0	18.0	15.0	17.0	17.0	9.0	25.0	12.0	19.0	10.0	11.0	11.0	19.0
hsa-miR-378f	10.0	11.0	17.0	15.0	13.0	12.0	7.0	11.0	12.0	11.0	11.0	29.0	6.0	16.0	10.0	17.0	15.0	13.0	12.0	13.0	14.0	15.0	19.0	11.0	25.0	11.0	17.0	8.0	22.0	6.0	15.0	13.0	14.0	15.0	19.0	11.0	25.0	19.0	16.0	17.0	22.0	7.0	16.0	12.0	14.0	11.0	12.0	13.0	30.0
hsa-miR-543	15.0	7.0	82.0	72.0	102.0	13.0	11.0	29.0	62.0	39.0	16.0	23.0	95.0	35.0	12.0	82.0	72.0	102.0	13.0	10.0	28.0	231.0	36.0	38.0	65.0	10.0	24.0	11.0	28.0	79.0	19.0	10.0	28.0	231.0	36.0	38.0	65.0	20.0	13.0	29.0	40.0	69.0	72.0	42.0	24.0	23.0	64.0	16.0	27.0
hsa-miR-30a-3p	10.0	17.0	9.0	14.0	10.0	6.0	9.0	10.0	10.0	12.0	12.0	18.0	7.0	4.0	13.0	9.0	14.0	10.0	6.0	9.0	12.0	16.0	12.0	13.0	16.0	17.0	21.0	8.0	16.0	14.0	10.0	9.0	12.0	16.0	12.0	13.0	16.0	21.0	9.0	16.0	19.0	11.0	17.0	16.0	10.0	9.0	8.0	16.0	16.0
hsa-miR-324-3p	9.0	17.0	6.0	8.0	8.0	15.0	9.0	9.0	12.0	7.0	15.0	26.0	6.0	9.0	11.0	6.0	8.0	8.0	15.0	10.0	10.0	15.0	28.0	11.0	26.0	10.0	21.0	11.0	27.0	18.0	16.0	10.0	10.0	15.0	28.0	11.0	26.0	10.0	14.0	20.0	13.0	9.0	21.0	11.0	17.0	12.0	10.0	8.0	34.0
hsa-miR-1305	12.0	13.0	9.0	17.0	15.0	10.0	14.0	16.0	12.0	11.0	10.0	17.0	14.0	13.0	11.0	9.0	17.0	15.0	10.0	14.0	11.0	12.0	23.0	10.0	25.0	13.0	26.0	16.0	27.0	14.0	5.0	14.0	11.0	12.0	23.0	10.0	25.0	17.0	16.0	18.0	15.0	12.0	23.0	11.0	14.0	10.0	14.0	14.0	21.0
hsa-miR-365a-3p+hsa-miR-365b-3p	77.0	31.0	19.0	27.0	18.0	13.0	43.0	76.0	20.0	36.0	50.0	44.0	20.0	16.0	23.0	19.0	27.0	18.0	13.0	27.0	28.0	26.0	12.0	24.0	26.0	33.0	26.0	26.0	22.0	45.0	24.0	27.0	28.0	26.0	12.0	24.0	26.0	36.0	38.0	25.0	34.0	18.0	18.0	24.0	24.0	87.0	15.0	92.0	104.0
hsa-miR-584-3p	5.0	13.0	11.0	10.0	9.0	6.0	5.0	7.0	11.0	9.0	10.0	19.0	11.0	6.0	11.0	11.0	10.0	9.0	6.0	10.0	10.0	10.0	18.0	10.0	15.0	9.0	20.0	14.0	22.0	13.0	15.0	10.0	10.0	10.0	18.0	10.0	15.0	14.0	8.0	15.0	12.0	9.0	10.0	5.0	20.0	7.0	9.0	7.0	27.0
hsa-miR-3147	7.0	15.0	8.0	7.0	8.0	8.0	5.0	14.0	4.0	11.0	9.0	22.0	11.0	5.0	11.0	8.0	7.0	8.0	8.0	9.0	6.0	15.0	20.0	2.0	17.0	10.0	12.0	13.0	28.0	11.0	7.0	9.0	6.0	15.0	20.0	2.0	17.0	24.0	16.0	13.0	14.0	4.0	5.0	5.0	17.0	9.0	8.0	11.0	20.0
hsa-miR-548e-5p	6.0	14.0	2.0	6.0	6.0	8.0	2.0	7.0	9.0	2.0	10.0	17.0	6.0	7.0	6.0	2.0	6.0	6.0	8.0	4.0	5.0	11.0	20.0	3.0	14.0	7.0	17.0	6.0	19.0	11.0	7.0	4.0	5.0	11.0	20.0	3.0	14.0	13.0	9.0	12.0	4.0	11.0	7.0	5.0	7.0	8.0	7.0	6.0	16.0
hsa-miR-607	5.0	15.0	5.0	12.0	10.0	7.0	17.0	6.0	8.0	11.0	19.0	32.0	11.0	6.0	11.0	5.0	12.0	10.0	7.0	12.0	10.0	11.0	19.0	8.0	18.0	18.0	19.0	15.0	25.0	7.0	14.0	12.0	10.0	11.0	19.0	8.0	18.0	18.0	15.0	8.0	10.0	12.0	8.0	6.0	21.0	13.0	8.0	7.0	30.0
hsa-miR-1197	6.0	21.0	23.0	6.0	16.0	15.0	8.0	9.0	10.0	4.0	18.0	18.0	7.0	6.0	22.0	23.0	6.0	16.0	15.0	7.0	13.0	14.0	30.0	11.0	26.0	19.0	14.0	13.0	21.0	8.0	17.0	7.0	13.0	14.0	30.0	11.0	26.0	26.0	17.0	20.0	12.0	9.0	15.0	18.0	17.0	4.0	12.0	13.0	36.0
hsa-miR-1285-5p	31.0	31.0	18.0	17.0	27.0	21.0	16.0	35.0	16.0	23.0	21.0	46.0	32.0	22.0	21.0	18.0	17.0	27.0	21.0	27.0	23.0	20.0	28.0	20.0	25.0	28.0	42.0	24.0	40.0	33.0	22.0	27.0	23.0	20.0	28.0	20.0	25.0	35.0	30.0	28.0	49.0	18.0	32.0	21.0	28.0	31.0	12.0	25.0	46.0
hsa-miR-764	9.0	10.0	7.0	8.0	2.0	6.0	8.0	10.0	8.0	5.0	7.0	16.0	5.0	4.0	11.0	7.0	8.0	2.0	6.0	1.0	6.0	10.0	11.0	10.0	15.0	11.0	16.0	9.0	23.0	9.0	10.0	1.0	6.0	10.0	11.0	10.0	15.0	14.0	10.0	17.0	11.0	7.0	11.0	5.0	9.0	6.0	9.0	5.0	14.0
hsa-miR-525-5p	6.0	14.0	10.0	12.0	12.0	7.0	7.0	7.0	8.0	5.0	12.0	27.0	6.0	5.0	15.0	10.0	12.0	12.0	7.0	9.0	19.0	12.0	20.0	6.0	11.0	16.0	18.0	17.0	34.0	7.0	20.0	9.0	19.0	12.0	20.0	6.0	11.0	18.0	17.0	17.0	15.0	10.0	13.0	14.0	21.0	4.0	6.0	9.0	21.0
hsa-miR-1296-3p	3.0	12.0	6.0	4.0	5.0	5.0	6.0	9.0	3.0	2.0	6.0	25.0	7.0	1.0	5.0	6.0	4.0	5.0	5.0	4.0	3.0	10.0	13.0	6.0	13.0	7.0	13.0	10.0	31.0	8.0	3.0	4.0	3.0	10.0	13.0	6.0	13.0	15.0	17.0	10.0	6.0	6.0	4.0	3.0	9.0	7.0	3.0	2.0	30.0
hsa-miR-4461	7.0	7.0	6.0	3.0	7.0	10.0	1.0	7.0	11.0	5.0	7.0	22.0	5.0	6.0	6.0	6.0	3.0	7.0	10.0	14.0	9.0	13.0	10.0	4.0	17.0	5.0	8.0	1.0	20.0	5.0	10.0	14.0	9.0	13.0	10.0	4.0	17.0	14.0	16.0	9.0	11.0	2.0	6.0	6.0	6.0	6.0	5.0	6.0	19.0
hsa-miR-183-5p	10.0	13.0	11.0	9.0	8.0	11.0	11.0	17.0	13.0	4.0	6.0	26.0	7.0	12.0	19.0	11.0	9.0	8.0	11.0	20.0	14.0	11.0	18.0	11.0	24.0	14.0	23.0	9.0	18.0	19.0	17.0	20.0	14.0	11.0	18.0	11.0	24.0	24.0	16.0	19.0	13.0	7.0	20.0	9.0	12.0	10.0	10.0	15.0	23.0
hsa-miR-615-3p	8.0	13.0	7.0	8.0	7.0	9.0	12.0	15.0	12.0	11.0	11.0	23.0	7.0	2.0	18.0	7.0	8.0	7.0	9.0	6.0	10.0	11.0	8.0	11.0	16.0	7.0	20.0	8.0	14.0	1.0	13.0	6.0	10.0	11.0	8.0	11.0	16.0	22.0	14.0	8.0	12.0	5.0	21.0	14.0	17.0	8.0	2.0	13.0	18.0
hsa-miR-208b-3p	10.0	18.0	16.0	12.0	12.0	9.0	14.0	16.0	8.0	12.0	12.0	30.0	12.0	9.0	12.0	16.0	12.0	12.0	9.0	7.0	6.0	12.0	22.0	11.0	16.0	12.0	25.0	17.0	33.0	10.0	9.0	7.0	6.0	12.0	22.0	11.0	16.0	24.0	30.0	13.0	12.0	10.0	14.0	16.0	16.0	17.0	8.0	12.0	34.0
hsa-miR-299-5p	11.0	16.0	20.0	44.0	79.0	7.0	9.0	32.0	38.0	43.0	9.0	22.0	32.0	20.0	8.0	20.0	44.0	79.0	7.0	9.0	34.0	57.0	13.0	23.0	58.0	6.0	22.0	15.0	24.0	46.0	31.0	9.0	34.0	57.0	13.0	23.0	58.0	20.0	6.0	20.0	17.0	18.0	27.0	27.0	14.0	17.0	25.0	18.0	41.0
hsa-miR-10a-5p	29.0	40.0	21.0	28.0	77.0	10.0	15.0	37.0	20.0	25.0	14.0	27.0	36.0	29.0	15.0	21.0	28.0	77.0	10.0	17.0	28.0	55.0	25.0	21.0	49.0	21.0	25.0	21.0	51.0	37.0	37.0	17.0	28.0	55.0	25.0	21.0	49.0	35.0	34.0	23.0	24.0	20.0	34.0	28.0	22.0	16.0	42.0	20.0	42.0
hsa-miR-1290	14.0	27.0	24.0	21.0	32.0	24.0	22.0	30.0	26.0	34.0	27.0	39.0	35.0	22.0	22.0	24.0	21.0	32.0	24.0	23.0	15.0	31.0	22.0	20.0	45.0	18.0	33.0	18.0	38.0	33.0	18.0	23.0	15.0	31.0	22.0	20.0	45.0	18.0	32.0	24.0	25.0	12.0	36.0	13.0	25.0	22.0	23.0	30.0	49.0
hsa-miR-107	19.0	42.0	85.0	49.0	100.0	11.0	12.0	91.0	58.0	25.0	20.0	48.0	83.0	13.0	9.0	85.0	49.0	100.0	11.0	4.0	14.0	138.0	29.0	14.0	36.0	10.0	62.0	34.0	63.0	56.0	15.0	4.0	14.0	138.0	29.0	14.0	36.0	14.0	50.0	23.0	45.0	40.0	40.0	22.0	13.0	51.0	23.0	24.0	126.0
hsa-miR-449b-5p	7.0	20.0	10.0	11.0	9.0	12.0	9.0	10.0	11.0	11.0	3.0	16.0	4.0	4.0	8.0	10.0	11.0	9.0	12.0	12.0	7.0	9.0	16.0	7.0	12.0	11.0	14.0	6.0	20.0	11.0	16.0	12.0	7.0	9.0	16.0	7.0	12.0	14.0	10.0	6.0	8.0	12.0	17.0	9.0	11.0	10.0	11.0	9.0	27.0
hsa-miR-4707-5p	7.0	12.0	8.0	4.0	8.0	5.0	3.0	11.0	8.0	4.0	7.0	25.0	5.0	7.0	5.0	8.0	4.0	8.0	5.0	7.0	12.0	7.0	11.0	11.0	16.0	7.0	17.0	3.0	18.0	8.0	6.0	7.0	12.0	7.0	11.0	11.0	16.0	12.0	8.0	10.0	7.0	5.0	12.0	10.0	14.0	8.0	4.0	10.0	23.0
hsa-miR-548y	11.0	18.0	16.0	12.0	19.0	14.0	12.0	16.0	6.0	5.0	14.0	22.0	6.0	15.0	17.0	16.0	12.0	19.0	14.0	15.0	12.0	12.0	30.0	13.0	26.0	18.0	22.0	9.0	22.0	14.0	12.0	15.0	12.0	12.0	30.0	13.0	26.0	22.0	23.0	17.0	18.0	11.0	16.0	13.0	17.0	16.0	12.0	12.0	29.0
hsa-miR-370-3p	7.0	15.0	26.0	13.0	60.0	2.0	12.0	18.0	28.0	12.0	19.0	25.0	16.0	17.0	8.0	26.0	13.0	60.0	2.0	14.0	15.0	31.0	10.0	15.0	30.0	10.0	17.0	14.0	27.0	29.0	14.0	14.0	15.0	31.0	10.0	15.0	30.0	19.0	18.0	20.0	22.0	8.0	23.0	19.0	13.0	12.0	11.0	14.0	30.0
hsa-miR-34a-5p	23.0	28.0	18.0	21.0	18.0	10.0	49.0	39.0	54.0	35.0	23.0	45.0	45.0	24.0	15.0	18.0	21.0	18.0	10.0	14.0	15.0	63.0	35.0	40.0	39.0	34.0	32.0	23.0	45.0	50.0	50.0	14.0	15.0	63.0	35.0	40.0	39.0	36.0	38.0	19.0	43.0	24.0	165.0	51.0	28.0	14.0	84.0	39.0	41.0
hsa-miR-181a-3p	5.0	8.0	10.0	16.0	9.0	7.0	10.0	12.0	8.0	6.0	10.0	20.0	11.0	8.0	7.0	10.0	16.0	9.0	7.0	8.0	8.0	17.0	6.0	7.0	16.0	6.0	20.0	6.0	23.0	17.0	13.0	8.0	8.0	17.0	6.0	7.0	16.0	17.0	11.0	13.0	17.0	7.0	22.0	11.0	15.0	13.0	8.0	13.0	19.0
hsa-miR-519c-3p	11.0	11.0	11.0	13.0	7.0	16.0	15.0	6.0	13.0	5.0	17.0	27.0	13.0	11.0	18.0	11.0	13.0	7.0	16.0	12.0	15.0	13.0	28.0	18.0	21.0	26.0	23.0	9.0	23.0	14.0	17.0	12.0	15.0	13.0	28.0	18.0	21.0	33.0	14.0	25.0	16.0	12.0	23.0	17.0	17.0	14.0	13.0	20.0	23.0
hsa-miR-134-3p	4.0	15.0	10.0	14.0	7.0	9.0	12.0	12.0	9.0	1.0	2.0	25.0	11.0	5.0	4.0	10.0	14.0	7.0	9.0	14.0	10.0	10.0	20.0	10.0	15.0	9.0	22.0	10.0	24.0	14.0	16.0	14.0	10.0	10.0	20.0	10.0	15.0	18.0	11.0	16.0	10.0	5.0	13.0	6.0	15.0	12.0	6.0	7.0	24.0
hsa-miR-2110	5.0	12.0	7.0	8.0	7.0	8.0	7.0	11.0	6.0	5.0	10.0	17.0	8.0	7.0	11.0	7.0	8.0	7.0	8.0	8.0	5.0	8.0	17.0	8.0	13.0	13.0	20.0	10.0	15.0	5.0	9.0	8.0	5.0	8.0	17.0	8.0	13.0	15.0	11.0	7.0	6.0	7.0	12.0	11.0	12.0	7.0	8.0	13.0	20.0
hsa-miR-301a-5p	8.0	16.0	11.0	12.0	9.0	12.0	16.0	11.0	10.0	9.0	9.0	24.0	12.0	5.0	18.0	11.0	12.0	9.0	12.0	13.0	19.0	14.0	13.0	9.0	23.0	7.0	23.0	11.0	28.0	4.0	14.0	13.0	19.0	14.0	13.0	9.0	23.0	20.0	18.0	12.0	19.0	5.0	27.0	12.0	16.0	13.0	10.0	9.0	35.0
hsa-miR-1973	10.0	10.0	19.0	17.0	9.0	6.0	14.0	13.0	18.0	8.0	12.0	22.0	16.0	13.0	7.0	19.0	17.0	9.0	6.0	14.0	14.0	17.0	24.0	7.0	14.0	8.0	14.0	6.0	19.0	14.0	10.0	14.0	14.0	17.0	24.0	7.0	14.0	9.0	13.0	18.0	16.0	10.0	17.0	7.0	14.0	5.0	7.0	15.0	20.0
hsa-miR-643	10.0	12.0	12.0	12.0	12.0	12.0	9.0	12.0	13.0	5.0	4.0	26.0	8.0	8.0	12.0	12.0	12.0	12.0	12.0	4.0	11.0	16.0	14.0	7.0	28.0	13.0	22.0	8.0	16.0	10.0	11.0	4.0	11.0	16.0	14.0	7.0	28.0	22.0	6.0	13.0	12.0	11.0	14.0	12.0	10.0	9.0	10.0	4.0	13.0
hsa-miR-328-5p	4.0	20.0	3.0	2.0	5.0	4.0	5.0	12.0	3.0	4.0	5.0	26.0	7.0	4.0	4.0	3.0	2.0	5.0	4.0	6.0	14.0	6.0	13.0	6.0	11.0	10.0	29.0	7.0	32.0	5.0	4.0	6.0	14.0	6.0	13.0	6.0	11.0	11.0	18.0	11.0	9.0	10.0	6.0	10.0	10.0	20.0	6.0	7.0	37.0
hsa-miR-450a-2-3p	7.0	9.0	6.0	6.0	2.0	11.0	9.0	19.0	3.0	5.0	2.0	23.0	3.0	5.0	10.0	6.0	6.0	2.0	11.0	3.0	5.0	9.0	21.0	14.0	11.0	4.0	22.0	7.0	21.0	7.0	8.0	3.0	5.0	9.0	21.0	14.0	11.0	17.0	9.0	8.0	7.0	4.0	7.0	5.0	12.0	7.0	5.0	3.0	22.0
hsa-miR-1272	5.0	14.0	0.0	6.0	7.0	5.0	10.0	14.0	2.0	5.0	6.0	29.0	2.0	6.0	14.0	0.0	6.0	7.0	5.0	9.0	12.0	1.0	14.0	10.0	11.0	4.0	17.0	7.0	17.0	9.0	9.0	9.0	12.0	1.0	14.0	10.0	11.0	13.0	16.0	13.0	12.0	8.0	14.0	13.0	19.0	9.0	7.0	5.0	19.0
hsa-miR-199b-5p	59.0	8.0	8.0	10.0	9.0	6.0	13.0	37.0	16.0	15.0	23.0	60.0	10.0	8.0	15.0	8.0	10.0	9.0	6.0	7.0	19.0	23.0	16.0	14.0	20.0	18.0	28.0	47.0	37.0	9.0	13.0	7.0	19.0	23.0	16.0	14.0	20.0	19.0	15.0	16.0	13.0	6.0	21.0	9.0	12.0	19.0	10.0	35.0	87.0
hsa-miR-210-3p	12.0	10.0	45.0	23.0	28.0	8.0	10.0	12.0	35.0	19.0	8.0	26.0	47.0	9.0	19.0	45.0	23.0	28.0	8.0	14.0	12.0	66.0	25.0	14.0	32.0	11.0	30.0	14.0	30.0	25.0	16.0	14.0	12.0	66.0	25.0	14.0	32.0	24.0	9.0	19.0	25.0	16.0	22.0	13.0	24.0	11.0	14.0	22.0	44.0
hsa-let-7g-5p	333.0	309.0	1753.0	1110.0	1198.0	53.0	167.0	750.0	1391.0	605.0	281.0	381.0	4923.0	400.0	194.0	1753.0	1110.0	1198.0	53.0	136.0	250.0	2715.0	666.0	258.0	474.0	184.0	639.0	828.0	837.0	1178.0	285.0	136.0	250.0	2715.0	666.0	258.0	474.0	272.0	455.0	156.0	555.0	451.0	521.0	169.0	96.0	750.0	444.0	683.0	1035.0
hsa-miR-26a-5p	171.0	107.0	463.0	359.0	909.0	30.0	68.0	230.0	445.0	268.0	84.0	95.0	448.0	164.0	59.0	463.0	359.0	909.0	30.0	38.0	98.0	523.0	96.0	118.0	291.0	66.0	138.0	140.0	128.0	638.0	130.0	38.0	98.0	523.0	96.0	118.0	291.0	64.0	159.0	64.0	121.0	129.0	274.0	100.0	82.0	154.0	194.0	141.0	272.0
hsa-miR-937-3p	6.0	13.0	8.0	14.0	13.0	7.0	11.0	10.0	6.0	12.0	13.0	29.0	10.0	9.0	19.0	8.0	14.0	13.0	7.0	6.0	7.0	11.0	21.0	15.0	12.0	7.0	27.0	9.0	23.0	9.0	13.0	6.0	7.0	11.0	21.0	15.0	12.0	17.0	12.0	13.0	16.0	13.0	18.0	12.0	15.0	13.0	9.0	10.0	27.0
hsa-miR-300	5.0	8.0	9.0	11.0	6.0	7.0	9.0	10.0	8.0	7.0	1.0	16.0	3.0	11.0	7.0	9.0	11.0	6.0	7.0	10.0	9.0	8.0	10.0	8.0	24.0	9.0	19.0	4.0	19.0	4.0	8.0	10.0	9.0	8.0	10.0	8.0	24.0	10.0	8.0	14.0	6.0	6.0	16.0	12.0	18.0	8.0	10.0	1.0	14.0
hsa-miR-25-5p	11.0	12.0	8.0	9.0	7.0	4.0	7.0	10.0	10.0	6.0	7.0	15.0	9.0	8.0	7.0	8.0	9.0	7.0	4.0	6.0	15.0	16.0	23.0	12.0	17.0	10.0	16.0	13.0	24.0	5.0	9.0	6.0	15.0	16.0	23.0	12.0	17.0	18.0	9.0	16.0	11.0	11.0	10.0	10.0	13.0	8.0	3.0	12.0	21.0
hsa-miR-888-5p	12.0	17.0	9.0	7.0	11.0	14.0	10.0	12.0	7.0	13.0	13.0	20.0	13.0	10.0	23.0	9.0	7.0	11.0	14.0	8.0	12.0	17.0	16.0	7.0	30.0	8.0	28.0	13.0	23.0	13.0	19.0	8.0	12.0	17.0	16.0	7.0	30.0	16.0	25.0	16.0	27.0	6.0	18.0	8.0	15.0	15.0	10.0	9.0	30.0
hsa-miR-627-5p	10.0	19.0	26.0	21.0	13.0	17.0	10.0	16.0	16.0	10.0	9.0	31.0	15.0	6.0	24.0	26.0	21.0	13.0	17.0	13.0	13.0	25.0	16.0	15.0	17.0	8.0	27.0	16.0	22.0	11.0	17.0	13.0	13.0	25.0	16.0	15.0	17.0	20.0	20.0	12.0	16.0	11.0	15.0	14.0	16.0	13.0	9.0	10.0	19.0
hsa-miR-186-5p	11.0	13.0	63.0	26.0	27.0	8.0	10.0	18.0	17.0	13.0	8.0	14.0	43.0	14.0	12.0	63.0	26.0	27.0	8.0	9.0	15.0	31.0	22.0	10.0	22.0	11.0	23.0	12.0	19.0	20.0	14.0	9.0	15.0	31.0	22.0	10.0	22.0	19.0	13.0	14.0	44.0	26.0	64.0	17.0	24.0	15.0	33.0	48.0	29.0
hsa-miR-10b-5p	13.0	31.0	22.0	14.0	14.0	7.0	11.0	31.0	11.0	11.0	18.0	38.0	15.0	9.0	14.0	22.0	14.0	14.0	7.0	27.0	13.0	15.0	28.0	15.0	25.0	17.0	32.0	27.0	62.0	17.0	24.0	27.0	13.0	15.0	28.0	15.0	25.0	32.0	48.0	15.0	19.0	16.0	18.0	17.0	18.0	30.0	15.0	30.0	38.0
hsa-miR-542-3p	8.0	15.0	7.0	4.0	6.0	5.0	11.0	11.0	9.0	6.0	3.0	22.0	7.0	7.0	15.0	7.0	4.0	6.0	5.0	8.0	9.0	7.0	19.0	9.0	17.0	8.0	16.0	8.0	25.0	9.0	9.0	8.0	9.0	7.0	19.0	9.0	17.0	13.0	12.0	16.0	14.0	8.0	10.0	9.0	11.0	10.0	7.0	8.0	17.0
hsa-miR-887-5p	1.0	10.0	5.0	7.0	2.0	6.0	6.0	4.0	2.0	6.0	5.0	8.0	7.0	2.0	5.0	5.0	7.0	2.0	6.0	7.0	6.0	8.0	5.0	4.0	11.0	6.0	21.0	4.0	22.0	11.0	3.0	7.0	6.0	8.0	5.0	4.0	11.0	12.0	14.0	10.0	10.0	7.0	3.0	3.0	8.0	4.0	7.0	2.0	11.0
hsa-miR-197-5p	6.0	17.0	12.0	9.0	4.0	7.0	9.0	7.0	8.0	6.0	8.0	21.0	6.0	5.0	12.0	12.0	9.0	4.0	7.0	9.0	9.0	8.0	18.0	6.0	16.0	9.0	29.0	8.0	23.0	11.0	8.0	9.0	9.0	8.0	18.0	6.0	16.0	18.0	18.0	11.0	8.0	7.0	6.0	11.0	11.0	9.0	5.0	11.0	24.0
hsa-miR-939-5p	11.0	16.0	10.0	16.0	9.0	10.0	9.0	6.0	4.0	7.0	8.0	17.0	7.0	8.0	17.0	10.0	16.0	9.0	10.0	15.0	12.0	16.0	20.0	10.0	22.0	5.0	20.0	7.0	30.0	7.0	14.0	15.0	12.0	16.0	20.0	10.0	22.0	21.0	20.0	16.0	19.0	5.0	16.0	8.0	12.0	17.0	6.0	7.0	26.0
hsa-miR-378g	19.0	29.0	22.0	17.0	18.0	9.0	22.0	26.0	22.0	25.0	16.0	32.0	22.0	11.0	12.0	22.0	17.0	18.0	9.0	9.0	16.0	30.0	28.0	19.0	19.0	10.0	22.0	13.0	34.0	19.0	14.0	9.0	16.0	30.0	28.0	19.0	19.0	23.0	39.0	18.0	24.0	18.0	17.0	24.0	19.0	14.0	15.0	10.0	35.0
hsa-miR-95-3p	9.0	13.0	8.0	17.0	13.0	9.0	8.0	32.0	6.0	12.0	13.0	22.0	12.0	5.0	11.0	8.0	17.0	13.0	9.0	8.0	19.0	20.0	14.0	14.0	22.0	5.0	15.0	14.0	17.0	9.0	18.0	8.0	19.0	20.0	14.0	14.0	22.0	20.0	14.0	23.0	15.0	18.0	13.0	14.0	20.0	21.0	9.0	9.0	28.0
hsa-miR-412-3p	13.0	19.0	8.0	18.0	9.0	7.0	12.0	7.0	11.0	11.0	14.0	19.0	21.0	13.0	6.0	8.0	18.0	9.0	7.0	23.0	6.0	18.0	17.0	22.0	15.0	12.0	13.0	14.0	22.0	14.0	12.0	23.0	6.0	18.0	17.0	22.0	15.0	22.0	18.0	13.0	10.0	6.0	24.0	12.0	19.0	12.0	11.0	13.0	13.0
hsa-miR-1228-3p	4.0	9.0	13.0	7.0	8.0	9.0	12.0	11.0	15.0	11.0	14.0	20.0	9.0	4.0	8.0	13.0	7.0	8.0	9.0	10.0	9.0	10.0	21.0	19.0	24.0	12.0	22.0	11.0	25.0	10.0	16.0	10.0	9.0	10.0	21.0	19.0	24.0	25.0	12.0	22.0	18.0	11.0	23.0	11.0	19.0	16.0	20.0	5.0	27.0
hsa-miR-301b-3p	4.0	11.0	7.0	17.0	17.0	18.0	10.0	11.0	8.0	10.0	15.0	22.0	6.0	9.0	13.0	7.0	17.0	17.0	18.0	12.0	16.0	14.0	21.0	24.0	35.0	15.0	32.0	15.0	26.0	14.0	16.0	12.0	16.0	14.0	21.0	24.0	35.0	27.0	18.0	22.0	21.0	10.0	19.0	19.0	22.0	11.0	17.0	13.0	37.0
hsa-miR-27a-3p	9.0	21.0	12.0	15.0	9.0	8.0	9.0	13.0	13.0	12.0	8.0	28.0	15.0	8.0	8.0	12.0	15.0	9.0	8.0	7.0	8.0	21.0	13.0	11.0	20.0	14.0	31.0	8.0	33.0	15.0	13.0	7.0	8.0	21.0	13.0	11.0	20.0	15.0	18.0	12.0	11.0	7.0	13.0	9.0	11.0	21.0	7.0	14.0	21.0
hsa-miR-1268b	2.0	10.0	13.0	7.0	6.0	10.0	11.0	8.0	11.0	7.0	6.0	24.0	6.0	6.0	11.0	13.0	7.0	6.0	10.0	10.0	11.0	12.0	16.0	9.0	17.0	11.0	15.0	7.0	24.0	7.0	7.0	10.0	11.0	12.0	16.0	9.0	17.0	13.0	8.0	20.0	15.0	6.0	10.0	11.0	15.0	8.0	8.0	9.0	18.0
hsa-miR-514a-3p	7.0	11.0	8.0	12.0	9.0	3.0	9.0	14.0	7.0	8.0	10.0	25.0	8.0	10.0	12.0	8.0	12.0	9.0	3.0	9.0	11.0	9.0	10.0	7.0	14.0	9.0	19.0	10.0	25.0	8.0	14.0	9.0	11.0	9.0	10.0	7.0	14.0	17.0	22.0	8.0	11.0	2.0	15.0	7.0	26.0	5.0	5.0	12.0	26.0
hsa-miR-548ar-3p	6.0	13.0	9.0	11.0	3.0	8.0	12.0	6.0	8.0	8.0	7.0	22.0	6.0	4.0	12.0	9.0	11.0	3.0	8.0	7.0	6.0	7.0	18.0	9.0	21.0	15.0	20.0	5.0	22.0	10.0	7.0	7.0	6.0	7.0	18.0	9.0	21.0	17.0	4.0	14.0	12.0	9.0	13.0	4.0	13.0	8.0	7.0	9.0	29.0
hsa-miR-1255a	12.0	16.0	15.0	19.0	9.0	15.0	11.0	24.0	6.0	7.0	10.0	31.0	13.0	14.0	20.0	15.0	19.0	9.0	15.0	22.0	14.0	13.0	22.0	16.0	29.0	16.0	19.0	15.0	34.0	13.0	16.0	22.0	14.0	13.0	22.0	16.0	29.0	19.0	10.0	17.0	12.0	5.0	18.0	16.0	16.0	10.0	13.0	12.0	27.0
hsa-miR-627-3p	3.0	8.0	5.0	7.0	9.0	8.0	10.0	5.0	13.0	9.0	9.0	13.0	4.0	4.0	12.0	5.0	7.0	9.0	8.0	8.0	10.0	14.0	11.0	10.0	22.0	22.0	8.0	6.0	12.0	12.0	11.0	8.0	10.0	14.0	11.0	10.0	22.0	11.0	14.0	7.0	11.0	9.0	18.0	14.0	16.0	12.0	7.0	8.0	24.0
hsa-miR-1295a	5.0	11.0	9.0	12.0	9.0	4.0	6.0	20.0	7.0	10.0	12.0	22.0	6.0	10.0	19.0	9.0	12.0	9.0	4.0	9.0	11.0	9.0	10.0	8.0	15.0	7.0	24.0	6.0	31.0	9.0	10.0	9.0	11.0	9.0	10.0	8.0	15.0	15.0	18.0	16.0	20.0	7.0	12.0	5.0	12.0	10.0	8.0	7.0	24.0
hsa-miR-597-5p	12.0	23.0	9.0	17.0	13.0	12.0	17.0	24.0	9.0	17.0	17.0	39.0	11.0	8.0	20.0	9.0	17.0	13.0	12.0	13.0	9.0	17.0	18.0	18.0	26.0	20.0	27.0	18.0	34.0	15.0	26.0	13.0	9.0	17.0	18.0	18.0	26.0	25.0	26.0	14.0	11.0	11.0	21.0	16.0	22.0	16.0	12.0	11.0	42.0
hsa-miR-576-3p	2.0	9.0	3.0	5.0	5.0	3.0	8.0	5.0	3.0	6.0	8.0	15.0	11.0	7.0	7.0	3.0	5.0	5.0	3.0	4.0	11.0	9.0	11.0	4.0	16.0	13.0	17.0	8.0	12.0	13.0	12.0	4.0	11.0	9.0	11.0	4.0	16.0	16.0	10.0	13.0	8.0	7.0	13.0	7.0	13.0	6.0	8.0	5.0	13.0
hsa-miR-891a-5p	9.0	16.0	15.0	10.0	9.0	5.0	8.0	12.0	10.0	7.0	12.0	21.0	8.0	12.0	15.0	15.0	10.0	9.0	5.0	11.0	8.0	17.0	13.0	12.0	23.0	13.0	26.0	10.0	31.0	9.0	7.0	11.0	8.0	17.0	13.0	12.0	23.0	11.0	9.0	19.0	12.0	7.0	9.0	9.0	19.0	11.0	11.0	15.0	32.0
hsa-miR-133a-5p	4.0	13.0	7.0	9.0	7.0	14.0	11.0	21.0	5.0	6.0	10.0	29.0	10.0	10.0	10.0	7.0	9.0	7.0	14.0	9.0	11.0	11.0	23.0	14.0	19.0	9.0	24.0	5.0	24.0	7.0	8.0	9.0	11.0	11.0	23.0	14.0	19.0	13.0	10.0	11.0	11.0	9.0	13.0	9.0	17.0	13.0	7.0	8.0	23.0
hsa-miR-301b-5p	7.0	10.0	7.0	8.0	5.0	6.0	7.0	6.0	6.0	7.0	9.0	20.0	4.0	6.0	9.0	7.0	8.0	5.0	6.0	12.0	8.0	9.0	19.0	9.0	15.0	5.0	11.0	12.0	20.0	5.0	11.0	12.0	8.0	9.0	19.0	9.0	15.0	20.0	10.0	17.0	14.0	9.0	12.0	13.0	13.0	5.0	4.0	6.0	18.0
hsa-miR-210-5p	6.0	12.0	6.0	9.0	5.0	8.0	1.0	16.0	10.0	7.0	8.0	30.0	8.0	6.0	20.0	6.0	9.0	5.0	8.0	12.0	8.0	12.0	20.0	6.0	28.0	11.0	18.0	5.0	29.0	14.0	8.0	12.0	8.0	12.0	20.0	6.0	28.0	20.0	19.0	16.0	17.0	9.0	15.0	8.0	6.0	7.0	9.0	9.0	28.0
hsa-miR-181a-2-3p	5.0	10.0	7.0	6.0	13.0	5.0	6.0	10.0	7.0	6.0	4.0	26.0	6.0	5.0	9.0	7.0	6.0	13.0	5.0	4.0	11.0	10.0	15.0	5.0	17.0	5.0	13.0	10.0	14.0	5.0	11.0	4.0	11.0	10.0	15.0	5.0	17.0	12.0	10.0	10.0	4.0	3.0	10.0	11.0	11.0	3.0	2.0	4.0	14.0
hsa-miR-942-5p	9.0	11.0	7.0	12.0	9.0	7.0	6.0	9.0	5.0	10.0	9.0	19.0	10.0	9.0	7.0	7.0	12.0	9.0	7.0	9.0	7.0	10.0	19.0	7.0	15.0	13.0	14.0	10.0	12.0	10.0	9.0	9.0	7.0	10.0	19.0	7.0	15.0	14.0	10.0	15.0	7.0	4.0	7.0	11.0	13.0	6.0	3.0	11.0	18.0
hsa-miR-133a-3p	42.0	79.0	8.0	11.0	18.0	6.0	39.0	238.0	12.0	30.0	104.0	48.0	13.0	17.0	30.0	8.0	11.0	18.0	6.0	77.0	32.0	10.0	34.0	50.0	37.0	68.0	49.0	59.0	61.0	10.0	35.0	77.0	32.0	10.0	34.0	50.0	37.0	96.0	95.0	23.0	14.0	21.0	20.0	32.0	39.0	76.0	6.0	68.0	171.0
hsa-miR-23a-3p	810.0	356.0	1963.0	1192.0	2055.0	254.0	931.0	1348.0	1405.0	1294.0	469.0	777.0	1820.0	674.0	153.0	1963.0	1192.0	2055.0	254.0	325.0	598.0	4280.0	513.0	701.0	972.0	710.0	321.0	629.0	353.0	2017.0	744.0	325.0	598.0	4280.0	513.0	701.0	972.0	381.0	692.0	307.0	621.0	855.0	1110.0	610.0	333.0	527.0	1269.0	781.0	814.0
hsa-miR-548m	4.0	11.0	4.0	10.0	4.0	12.0	5.0	15.0	10.0	6.0	6.0	21.0	9.0	8.0	9.0	4.0	10.0	4.0	12.0	10.0	7.0	8.0	14.0	6.0	15.0	4.0	18.0	9.0	28.0	10.0	11.0	10.0	7.0	8.0	14.0	6.0	15.0	14.0	15.0	8.0	5.0	4.0	14.0	2.0	7.0	13.0	5.0	5.0	34.0
hsa-miR-208a-3p	8.0	7.0	7.0	11.0	13.0	7.0	9.0	12.0	7.0	6.0	13.0	11.0	12.0	5.0	10.0	7.0	11.0	13.0	7.0	6.0	6.0	14.0	6.0	8.0	13.0	11.0	10.0	9.0	22.0	14.0	9.0	6.0	6.0	14.0	6.0	8.0	13.0	10.0	21.0	12.0	8.0	7.0	8.0	11.0	9.0	8.0	6.0	13.0	17.0
hsa-miR-30e-5p	59.0	47.0	145.0	95.0	113.0	26.0	48.0	91.0	76.0	60.0	47.0	63.0	147.0	42.0	35.0	145.0	95.0	113.0	26.0	33.0	33.0	185.0	43.0	49.0	52.0	48.0	56.0	60.0	58.0	91.0	30.0	33.0	33.0	185.0	43.0	49.0	52.0	36.0	52.0	35.0	49.0	54.0	73.0	50.0	40.0	70.0	52.0	72.0	103.0
hsa-miR-378d	15.0	14.0	11.0	7.0	12.0	10.0	14.0	14.0	16.0	4.0	12.0	29.0	12.0	7.0	7.0	11.0	7.0	12.0	10.0	7.0	5.0	8.0	20.0	14.0	15.0	13.0	18.0	12.0	35.0	15.0	17.0	7.0	5.0	8.0	20.0	14.0	15.0	25.0	11.0	22.0	11.0	9.0	15.0	10.0	12.0	13.0	9.0	13.0	23.0
hsa-miR-335-5p	10.0	11.0	14.0	10.0	12.0	8.0	7.0	6.0	8.0	13.0	11.0	16.0	12.0	5.0	11.0	14.0	10.0	12.0	8.0	11.0	6.0	26.0	11.0	9.0	18.0	11.0	17.0	9.0	14.0	9.0	9.0	11.0	6.0	26.0	11.0	9.0	18.0	18.0	9.0	18.0	17.0	8.0	13.0	6.0	13.0	8.0	9.0	13.0	19.0
hsa-miR-514b-5p	51.0	123.0	26.0	23.0	24.0	15.0	28.0	34.0	21.0	49.0	25.0	59.0	28.0	28.0	24.0	26.0	23.0	24.0	15.0	36.0	45.0	31.0	42.0	28.0	46.0	43.0	76.0	30.0	256.0	33.0	60.0	36.0	45.0	31.0	42.0	28.0	46.0	82.0	82.0	29.0	19.0	11.0	22.0	22.0	23.0	28.0	8.0	27.0	54.0
hsa-miR-199a-3p+hsa-miR-199b-3p	209.0	55.0	127.0	159.0	197.0	27.0	74.0	165.0	182.0	236.0	91.0	278.0	194.0	98.0	45.0	127.0	159.0	197.0	27.0	48.0	121.0	285.0	55.0	105.0	108.0	66.0	82.0	175.0	124.0	162.0	80.0	48.0	121.0	285.0	55.0	105.0	108.0	40.0	91.0	63.0	80.0	78.0	136.0	51.0	56.0	109.0	122.0	221.0	317.0
hsa-miR-378e	341.0	213.0	640.0	415.0	569.0	431.0	492.0	410.0	554.0	433.0	376.0	247.0	450.0	353.0	488.0	640.0	415.0	569.0	431.0	322.0	281.0	341.0	255.0	397.0	352.0	410.0	261.0	325.0	93.0	539.0	202.0	322.0	281.0	341.0	255.0	397.0	352.0	170.0	158.0	243.0	414.0	190.0	538.0	276.0	809.0	434.0	217.0	363.0	523.0
hsa-miR-4485-3p	8.0	12.0	10.0	7.0	6.0	4.0	7.0	8.0	10.0	5.0	13.0	15.0	6.0	7.0	11.0	10.0	7.0	6.0	4.0	5.0	10.0	13.0	23.0	11.0	23.0	9.0	13.0	6.0	20.0	15.0	6.0	5.0	10.0	13.0	23.0	11.0	23.0	20.0	19.0	15.0	8.0	12.0	12.0	14.0	10.0	9.0	6.0	12.0	22.0
hsa-miR-1537-3p	6.0	13.0	9.0	10.0	6.0	8.0	7.0	7.0	3.0	6.0	7.0	18.0	11.0	8.0	12.0	9.0	10.0	6.0	8.0	5.0	5.0	15.0	15.0	11.0	19.0	13.0	13.0	5.0	29.0	11.0	10.0	5.0	5.0	15.0	15.0	11.0	19.0	12.0	10.0	3.0	9.0	5.0	12.0	9.0	13.0	6.0	7.0	14.0	16.0
hsa-miR-548v	6.0	18.0	7.0	9.0	9.0	10.0	5.0	7.0	13.0	9.0	16.0	27.0	12.0	9.0	15.0	7.0	9.0	9.0	10.0	11.0	12.0	19.0	9.0	7.0	21.0	15.0	25.0	5.0	21.0	10.0	10.0	11.0	12.0	19.0	9.0	7.0	21.0	17.0	17.0	19.0	10.0	10.0	16.0	9.0	18.0	14.0	11.0	14.0	30.0
hsa-miR-487a-3p	6.0	13.0	11.0	7.0	9.0	7.0	14.0	14.0	4.0	6.0	13.0	23.0	11.0	7.0	10.0	11.0	7.0	9.0	7.0	7.0	8.0	12.0	17.0	16.0	28.0	18.0	20.0	4.0	21.0	11.0	6.0	7.0	8.0	12.0	17.0	16.0	28.0	19.0	11.0	13.0	13.0	7.0	16.0	5.0	19.0	4.0	9.0	9.0	23.0
hsa-miR-3613-3p	7.0	18.0	15.0	20.0	8.0	17.0	11.0	7.0	15.0	9.0	17.0	41.0	18.0	10.0	20.0	15.0	20.0	8.0	17.0	12.0	11.0	11.0	19.0	13.0	21.0	14.0	30.0	14.0	26.0	20.0	18.0	12.0	11.0	11.0	19.0	13.0	21.0	14.0	11.0	17.0	19.0	10.0	15.0	18.0	23.0	19.0	16.0	16.0	32.0
hsa-miR-1245a	7.0	7.0	5.0	8.0	3.0	7.0	4.0	13.0	7.0	10.0	8.0	21.0	3.0	4.0	6.0	5.0	8.0	3.0	7.0	4.0	11.0	10.0	14.0	11.0	17.0	9.0	16.0	10.0	10.0	7.0	12.0	4.0	11.0	10.0	14.0	11.0	17.0	13.0	11.0	16.0	5.0	12.0	12.0	10.0	15.0	10.0	1.0	11.0	13.0
hsa-miR-498	5.0	13.0	8.0	7.0	4.0	9.0	2.0	7.0	8.0	7.0	6.0	18.0	6.0	6.0	9.0	8.0	7.0	4.0	9.0	5.0	13.0	10.0	11.0	10.0	20.0	7.0	16.0	8.0	16.0	7.0	7.0	5.0	13.0	10.0	11.0	10.0	20.0	16.0	11.0	15.0	15.0	11.0	7.0	16.0	7.0	7.0	8.0	5.0	21.0
hsa-miR-495-5p	12.0	19.0	16.0	15.0	13.0	4.0	8.0	17.0	13.0	10.0	12.0	24.0	15.0	10.0	18.0	16.0	15.0	13.0	4.0	13.0	14.0	21.0	25.0	6.0	20.0	12.0	22.0	16.0	32.0	14.0	12.0	13.0	14.0	21.0	25.0	6.0	20.0	26.0	21.0	17.0	15.0	11.0	24.0	13.0	17.0	6.0	7.0	10.0	25.0
hsa-miR-3614-5p	6.0	17.0	8.0	8.0	4.0	9.0	8.0	11.0	10.0	10.0	10.0	33.0	15.0	11.0	5.0	8.0	8.0	4.0	9.0	9.0	10.0	11.0	15.0	10.0	14.0	13.0	23.0	16.0	26.0	10.0	15.0	9.0	10.0	11.0	15.0	10.0	14.0	20.0	17.0	14.0	9.0	6.0	8.0	13.0	11.0	5.0	5.0	10.0	20.0
hsa-miR-137	5.0	14.0	9.0	13.0	11.0	8.0	13.0	15.0	7.0	1.0	16.0	19.0	17.0	2.0	15.0	9.0	13.0	11.0	8.0	5.0	13.0	16.0	20.0	12.0	23.0	14.0	18.0	11.0	18.0	13.0	12.0	5.0	13.0	16.0	20.0	12.0	23.0	18.0	14.0	15.0	13.0	4.0	14.0	10.0	13.0	7.0	4.0	7.0	25.0
hsa-miR-187-3p	20.0	16.0	137.0	77.0	181.0	23.0	11.0	15.0	128.0	94.0	16.0	31.0	112.0	41.0	15.0	137.0	77.0	181.0	23.0	14.0	27.0	150.0	44.0	18.0	102.0	13.0	22.0	26.0	31.0	151.0	51.0	14.0	27.0	150.0	44.0	18.0	102.0	15.0	34.0	19.0	36.0	28.0	65.0	24.0	27.0	28.0	85.0	13.0	24.0
hsa-miR-1249-3p	5.0	12.0	13.0	18.0	10.0	8.0	10.0	7.0	6.0	6.0	14.0	16.0	11.0	7.0	10.0	13.0	18.0	10.0	8.0	10.0	13.0	15.0	16.0	13.0	17.0	8.0	19.0	12.0	21.0	10.0	13.0	10.0	13.0	15.0	16.0	13.0	17.0	13.0	12.0	13.0	11.0	5.0	13.0	11.0	12.0	8.0	10.0	5.0	29.0
hsa-miR-3168	3.0	9.0	8.0	12.0	8.0	8.0	2.0	9.0	10.0	4.0	9.0	28.0	11.0	11.0	11.0	8.0	12.0	8.0	8.0	5.0	16.0	16.0	15.0	11.0	18.0	3.0	18.0	7.0	26.0	7.0	12.0	5.0	16.0	16.0	15.0	11.0	18.0	15.0	16.0	11.0	17.0	5.0	10.0	7.0	10.0	15.0	6.0	10.0	36.0
hsa-miR-664a-3p	16.0	17.0	25.0	31.0	38.0	11.0	15.0	18.0	24.0	23.0	16.0	40.0	31.0	23.0	15.0	25.0	31.0	38.0	11.0	13.0	8.0	62.0	27.0	17.0	37.0	14.0	24.0	24.0	28.0	34.0	25.0	13.0	8.0	62.0	27.0	17.0	37.0	19.0	21.0	23.0	11.0	16.0	15.0	11.0	21.0	22.0	21.0	17.0	44.0
hsa-miR-639	14.0	14.0	7.0	11.0	3.0	9.0	6.0	8.0	11.0	2.0	9.0	26.0	7.0	4.0	8.0	7.0	11.0	3.0	9.0	10.0	8.0	13.0	11.0	10.0	29.0	14.0	10.0	10.0	28.0	11.0	15.0	10.0	8.0	13.0	11.0	10.0	29.0	9.0	12.0	8.0	13.0	6.0	13.0	11.0	16.0	5.0	6.0	6.0	19.0
hsa-miR-337-3p	15.0	37.0	65.0	39.0	47.0	18.0	23.0	31.0	85.0	66.0	20.0	37.0	80.0	18.0	27.0	65.0	39.0	47.0	18.0	18.0	33.0	92.0	28.0	32.0	47.0	20.0	53.0	24.0	51.0	75.0	24.0	18.0	33.0	92.0	28.0	32.0	47.0	22.0	38.0	20.0	19.0	24.0	40.0	21.0	24.0	35.0	11.0	31.0	58.0
hsa-miR-363-3p	26.0	37.0	43.0	42.0	36.0	30.0	19.0	23.0	22.0	24.0	23.0	16.0	31.0	21.0	39.0	43.0	42.0	36.0	30.0	17.0	26.0	55.0	55.0	24.0	81.0	21.0	32.0	23.0	21.0	28.0	45.0	17.0	26.0	55.0	55.0	24.0	81.0	57.0	27.0	49.0	46.0	32.0	43.0	50.0	46.0	20.0	22.0	30.0	31.0
hsa-miR-1185-5p	5.0	16.0	22.0	14.0	13.0	11.0	13.0	14.0	10.0	7.0	6.0	20.0	20.0	13.0	6.0	22.0	14.0	13.0	11.0	9.0	11.0	13.0	15.0	13.0	22.0	19.0	17.0	6.0	20.0	12.0	8.0	9.0	11.0	13.0	15.0	13.0	22.0	11.0	13.0	11.0	15.0	7.0	11.0	13.0	22.0	6.0	5.0	12.0	25.0
hsa-miR-767-5p	6.0	15.0	14.0	11.0	4.0	6.0	15.0	15.0	12.0	8.0	8.0	25.0	17.0	10.0	8.0	14.0	11.0	4.0	6.0	12.0	12.0	18.0	19.0	9.0	21.0	9.0	26.0	11.0	15.0	16.0	9.0	12.0	12.0	18.0	19.0	9.0	21.0	21.0	20.0	12.0	23.0	10.0	10.0	14.0	13.0	10.0	9.0	7.0	27.0
hsa-miR-1283	494.0	450.0	1269.0	678.0	1079.0	1076.0	895.0	1123.0	968.0	700.0	598.0	555.0	761.0	558.0	902.0	1269.0	678.0	1079.0	1076.0	568.0	573.0	771.0	642.0	893.0	830.0	591.0	526.0	569.0	320.0	885.0	358.0	568.0	573.0	771.0	642.0	893.0	830.0	360.0	411.0	607.0	1177.0	941.0	1402.0	1220.0	1655.0	1145.0	763.0	990.0	1080.0
hsa-miR-199a-5p	24.0	30.0	39.0	34.0	22.0	13.0	17.0	45.0	34.0	30.0	22.0	55.0	38.0	18.0	23.0	39.0	34.0	22.0	13.0	14.0	28.0	36.0	38.0	14.0	33.0	26.0	45.0	42.0	49.0	29.0	26.0	14.0	28.0	36.0	38.0	14.0	33.0	34.0	41.0	21.0	28.0	15.0	23.0	19.0	30.0	26.0	7.0	45.0	104.0
hsa-miR-16-5p	3379.0	1446.0	31141.0	16325.0	7540.0	538.0	2087.0	5860.0	16477.0	7783.0	3299.0	3173.0	30302.0	2935.0	1737.0	31141.0	16325.0	7540.0	538.0	1688.0	1952.0	31982.0	11424.0	2631.0	2681.0	2192.0	6040.0	12119.0	7090.0	12093.0	1695.0	1688.0	1952.0	31982.0	11424.0	2631.0	2681.0	3162.0	2446.0	1464.0	12708.0	6971.0	3418.0	1073.0	728.0	5112.0	2269.0	11802.0	11820.0
hsa-miR-299-3p	16.0	23.0	69.0	52.0	41.0	8.0	23.0	34.0	60.0	36.0	21.0	50.0	69.0	23.0	11.0	69.0	52.0	41.0	8.0	11.0	9.0	104.0	37.0	16.0	38.0	15.0	32.0	29.0	29.0	52.0	23.0	11.0	9.0	104.0	37.0	16.0	38.0	22.0	30.0	11.0	21.0	31.0	28.0	18.0	19.0	19.0	10.0	13.0	55.0
hsa-miR-1976	7449.0	10667.0	6388.0	5543.0	7082.0	2448.0	5832.0	10991.0	11314.0	10146.0	8092.0	12664.0	9816.0	6607.0	3373.0	6388.0	5543.0	7082.0	2448.0	6128.0	6428.0	8249.0	7800.0	8037.0	6325.0	6989.0	7550.0	7931.0	11093.0	9068.0	7770.0	6128.0	6428.0	8249.0	7800.0	8037.0	6325.0	6770.0	10959.0	4453.0	8230.0	5669.0	8631.0	6347.0	4527.0	8624.0	6245.0	10515.0	12321.0
hsa-miR-454-3p	17.0	32.0	49.0	34.0	45.0	9.0	20.0	24.0	56.0	16.0	13.0	37.0	56.0	16.0	23.0	49.0	34.0	45.0	9.0	10.0	23.0	99.0	57.0	23.0	24.0	23.0	31.0	36.0	27.0	46.0	11.0	10.0	23.0	99.0	57.0	23.0	24.0	33.0	23.0	16.0	38.0	25.0	25.0	15.0	16.0	20.0	14.0	27.0	51.0
hsa-miR-345-3p	9.0	13.0	16.0	24.0	12.0	11.0	7.0	13.0	15.0	8.0	14.0	29.0	10.0	9.0	13.0	16.0	24.0	12.0	11.0	11.0	17.0	16.0	28.0	9.0	25.0	20.0	24.0	9.0	32.0	16.0	12.0	11.0	17.0	16.0	28.0	9.0	25.0	19.0	17.0	16.0	16.0	14.0	20.0	19.0	16.0	12.0	13.0	8.0	36.0
hsa-miR-556-5p	26.0	50.0	42.0	38.0	33.0	26.0	27.0	56.0	31.0	33.0	23.0	56.0	26.0	19.0	33.0	42.0	38.0	33.0	26.0	22.0	23.0	28.0	26.0	19.0	30.0	36.0	70.0	23.0	39.0	35.0	25.0	22.0	23.0	28.0	26.0	19.0	30.0	33.0	50.0	17.0	30.0	8.0	38.0	20.0	37.0	69.0	19.0	20.0	69.0
hsa-miR-487b-3p	29.0	16.0	105.0	67.0	144.0	13.0	12.0	36.0	102.0	70.0	20.0	24.0	120.0	35.0	18.0	105.0	67.0	144.0	13.0	13.0	38.0	184.0	33.0	46.0	65.0	11.0	22.0	21.0	17.0	99.0	38.0	13.0	38.0	184.0	33.0	46.0	65.0	16.0	22.0	22.0	24.0	39.0	72.0	35.0	19.0	23.0	64.0	24.0	30.0
hsa-miR-513a-3p	13.0	13.0	9.0	19.0	12.0	13.0	10.0	16.0	23.0	13.0	20.0	24.0	25.0	12.0	15.0	9.0	19.0	12.0	13.0	16.0	19.0	20.0	19.0	16.0	23.0	14.0	20.0	14.0	25.0	15.0	29.0	16.0	19.0	20.0	19.0	16.0	23.0	32.0	16.0	29.0	25.0	12.0	11.0	15.0	10.0	8.0	5.0	11.0	29.0
hsa-miR-885-5p	45.0	25.0	14.0	13.0	14.0	6.0	27.0	37.0	15.0	18.0	20.0	29.0	15.0	13.0	14.0	14.0	13.0	14.0	6.0	16.0	10.0	20.0	25.0	17.0	21.0	15.0	13.0	24.0	17.0	29.0	23.0	16.0	10.0	20.0	25.0	17.0	21.0	38.0	34.0	15.0	9.0	18.0	19.0	21.0	16.0	28.0	8.0	19.0	54.0
hsa-miR-521	8.0	9.0	7.0	7.0	11.0	4.0	9.0	8.0	11.0	6.0	5.0	19.0	6.0	8.0	9.0	7.0	7.0	11.0	4.0	8.0	12.0	10.0	19.0	9.0	17.0	8.0	24.0	8.0	9.0	7.0	6.0	8.0	12.0	10.0	19.0	9.0	17.0	16.0	5.0	9.0	9.0	9.0	7.0	4.0	4.0	8.0	4.0	5.0	13.0
hsa-miR-147b	11.0	15.0	8.0	6.0	6.0	5.0	6.0	11.0	7.0	10.0	9.0	23.0	7.0	6.0	9.0	8.0	6.0	6.0	5.0	9.0	13.0	11.0	23.0	13.0	9.0	5.0	17.0	9.0	20.0	10.0	16.0	9.0	13.0	11.0	23.0	13.0	9.0	15.0	9.0	14.0	14.0	10.0	14.0	3.0	13.0	9.0	7.0	12.0	34.0
hsa-miR-2113	3.0	14.0	3.0	8.0	2.0	4.0	6.0	7.0	1.0	1.0	5.0	14.0	8.0	5.0	9.0	3.0	8.0	2.0	4.0	10.0	4.0	10.0	10.0	11.0	11.0	10.0	15.0	6.0	13.0	1.0	8.0	10.0	4.0	10.0	10.0	11.0	11.0	13.0	6.0	13.0	7.0	4.0	5.0	10.0	14.0	7.0	6.0	14.0	16.0
hsa-miR-200b-3p	12.0	17.0	6.0	5.0	9.0	5.0	21.0	13.0	8.0	7.0	5.0	25.0	10.0	11.0	17.0	6.0	5.0	9.0	5.0	7.0	7.0	9.0	15.0	7.0	19.0	5.0	20.0	11.0	35.0	17.0	20.0	7.0	7.0	9.0	15.0	7.0	19.0	17.0	21.0	10.0	9.0	9.0	7.0	11.0	18.0	11.0	9.0	3.0	20.0
hsa-miR-18b-5p	7.0	13.0	25.0	16.0	20.0	7.0	10.0	13.0	18.0	13.0	4.0	29.0	21.0	5.0	12.0	25.0	16.0	20.0	7.0	4.0	12.0	34.0	23.0	9.0	12.0	8.0	22.0	12.0	42.0	15.0	18.0	4.0	12.0	34.0	23.0	9.0	12.0	22.0	12.0	15.0	7.0	9.0	18.0	6.0	11.0	13.0	6.0	11.0	34.0
hsa-miR-188-3p	5.0	8.0	6.0	5.0	6.0	7.0	7.0	6.0	3.0	6.0	11.0	24.0	5.0	4.0	8.0	6.0	5.0	6.0	7.0	6.0	6.0	13.0	10.0	9.0	28.0	11.0	16.0	5.0	22.0	5.0	9.0	6.0	6.0	13.0	10.0	9.0	28.0	16.0	8.0	6.0	12.0	4.0	8.0	8.0	10.0	6.0	6.0	8.0	13.0
hsa-miR-6720-3p	9.0	9.0	12.0	7.0	1.0	7.0	5.0	10.0	7.0	2.0	4.0	20.0	8.0	5.0	8.0	12.0	7.0	1.0	7.0	7.0	7.0	11.0	17.0	10.0	10.0	10.0	13.0	5.0	12.0	5.0	11.0	7.0	7.0	11.0	17.0	10.0	10.0	15.0	14.0	12.0	10.0	5.0	8.0	8.0	8.0	5.0	11.0	7.0	15.0
hsa-miR-582-3p	3.0	12.0	13.0	9.0	9.0	4.0	7.0	7.0	7.0	6.0	6.0	19.0	12.0	9.0	8.0	13.0	9.0	9.0	4.0	9.0	4.0	8.0	22.0	8.0	17.0	9.0	18.0	9.0	26.0	15.0	14.0	9.0	4.0	8.0	22.0	8.0	17.0	10.0	13.0	10.0	10.0	6.0	8.0	10.0	15.0	5.0	7.0	3.0	23.0
hsa-miR-1200	11.0	16.0	6.0	13.0	3.0	10.0	9.0	12.0	2.0	5.0	6.0	30.0	7.0	4.0	7.0	6.0	13.0	3.0	10.0	8.0	8.0	18.0	13.0	6.0	20.0	6.0	19.0	9.0	33.0	10.0	17.0	8.0	8.0	18.0	13.0	6.0	20.0	11.0	7.0	15.0	17.0	6.0	10.0	13.0	9.0	9.0	5.0	8.0	27.0
hsa-miR-378h	5.0	11.0	13.0	13.0	10.0	9.0	8.0	13.0	8.0	8.0	14.0	21.0	12.0	4.0	10.0	13.0	13.0	10.0	9.0	9.0	6.0	10.0	12.0	6.0	15.0	11.0	21.0	12.0	27.0	9.0	12.0	9.0	6.0	10.0	12.0	6.0	15.0	9.0	11.0	8.0	26.0	22.0	25.0	13.0	18.0	5.0	11.0	8.0	26.0
hsa-miR-4792	12.0	10.0	7.0	13.0	10.0	8.0	9.0	7.0	8.0	8.0	8.0	27.0	11.0	7.0	8.0	7.0	13.0	10.0	8.0	10.0	8.0	13.0	18.0	5.0	19.0	13.0	26.0	14.0	22.0	8.0	7.0	10.0	8.0	13.0	18.0	5.0	19.0	19.0	14.0	13.0	7.0	12.0	9.0	11.0	15.0	8.0	9.0	8.0	25.0
hsa-miR-572	6.0	12.0	8.0	14.0	5.0	5.0	10.0	12.0	6.0	6.0	6.0	21.0	7.0	3.0	10.0	8.0	14.0	5.0	5.0	9.0	2.0	10.0	15.0	9.0	14.0	14.0	18.0	5.0	20.0	8.0	11.0	9.0	2.0	10.0	15.0	9.0	14.0	12.0	9.0	14.0	11.0	5.0	10.0	9.0	12.0	6.0	9.0	8.0	20.0
hsa-miR-660-5p	15.0	15.0	29.0	18.0	22.0	16.0	16.0	25.0	17.0	22.0	9.0	23.0	19.0	10.0	13.0	29.0	18.0	22.0	16.0	6.0	9.0	45.0	18.0	14.0	24.0	11.0	15.0	15.0	17.0	27.0	17.0	6.0	9.0	45.0	18.0	14.0	24.0	22.0	20.0	17.0	12.0	11.0	20.0	26.0	11.0	7.0	14.0	29.0	30.0
hsa-miR-449a	6.0	13.0	4.0	8.0	10.0	1.0	13.0	5.0	3.0	5.0	8.0	17.0	3.0	5.0	12.0	4.0	8.0	10.0	1.0	11.0	8.0	12.0	14.0	13.0	13.0	6.0	10.0	8.0	22.0	3.0	4.0	11.0	8.0	12.0	14.0	13.0	13.0	15.0	12.0	13.0	10.0	4.0	10.0	8.0	8.0	3.0	4.0	6.0	20.0
hsa-miR-302a-3p	4.0	5.0	10.0	8.0	12.0	11.0	8.0	12.0	9.0	4.0	14.0	20.0	7.0	8.0	10.0	10.0	8.0	12.0	11.0	5.0	18.0	6.0	14.0	7.0	19.0	8.0	19.0	10.0	22.0	9.0	15.0	5.0	18.0	6.0	14.0	7.0	19.0	8.0	13.0	16.0	11.0	10.0	13.0	15.0	18.0	15.0	9.0	11.0	28.0
hsa-miR-27b-3p	98.0	72.0	58.0	61.0	68.0	9.0	57.0	110.0	135.0	128.0	53.0	44.0	102.0	29.0	21.0	58.0	61.0	68.0	9.0	46.0	49.0	132.0	27.0	52.0	70.0	56.0	38.0	54.0	60.0	158.0	69.0	46.0	49.0	132.0	27.0	52.0	70.0	53.0	106.0	25.0	44.0	33.0	58.0	30.0	28.0	42.0	27.0	61.0	66.0
hsa-miR-1281	2.0	25.0	10.0	10.0	6.0	3.0	5.0	12.0	3.0	6.0	12.0	19.0	8.0	4.0	7.0	10.0	10.0	6.0	3.0	11.0	5.0	14.0	18.0	6.0	16.0	4.0	26.0	6.0	25.0	10.0	18.0	11.0	5.0	14.0	18.0	6.0	16.0	24.0	5.0	13.0	14.0	8.0	10.0	12.0	14.0	10.0	11.0	12.0	31.0
hsa-miR-106b-5p	54.0	39.0	362.0	187.0	202.0	22.0	31.0	113.0	262.0	123.0	46.0	74.0	398.0	63.0	38.0	362.0	187.0	202.0	22.0	34.0	43.0	475.0	114.0	61.0	79.0	37.0	107.0	180.0	111.0	198.0	47.0	34.0	43.0	475.0	114.0	61.0	79.0	52.0	50.0	37.0	122.0	128.0	113.0	26.0	27.0	102.0	67.0	150.0	160.0
hsa-miR-182-3p	7.0	17.0	12.0	9.0	10.0	9.0	7.0	12.0	9.0	6.0	9.0	26.0	11.0	11.0	11.0	12.0	9.0	10.0	9.0	12.0	7.0	15.0	26.0	8.0	30.0	7.0	22.0	10.0	30.0	6.0	13.0	12.0	7.0	15.0	26.0	8.0	30.0	26.0	19.0	12.0	18.0	11.0	15.0	12.0	14.0	17.0	8.0	9.0	32.0
hsa-miR-455-3p	3.0	13.0	9.0	4.0	5.0	6.0	8.0	4.0	10.0	4.0	7.0	22.0	4.0	3.0	6.0	9.0	4.0	5.0	6.0	2.0	7.0	4.0	8.0	11.0	14.0	3.0	10.0	6.0	12.0	3.0	10.0	2.0	7.0	4.0	8.0	11.0	14.0	16.0	9.0	13.0	8.0	3.0	8.0	8.0	11.0	11.0	7.0	8.0	14.0
hsa-miR-128-3p	72.0	96.0	173.0	130.0	124.0	71.0	75.0	97.0	144.0	124.0	66.0	99.0	129.0	67.0	92.0	173.0	130.0	124.0	71.0	48.0	59.0	169.0	67.0	76.0	85.0	72.0	86.0	78.0	88.0	154.0	63.0	48.0	59.0	169.0	67.0	76.0	85.0	74.0	102.0	55.0	82.0	55.0	76.0	72.0	78.0	120.0	48.0	60.0	122.0
hsa-miR-376c-5p	5.0	8.0	6.0	10.0	8.0	4.0	11.0	12.0	8.0	3.0	7.0	27.0	8.0	4.0	22.0	6.0	10.0	8.0	4.0	6.0	11.0	7.0	12.0	2.0	16.0	6.0	21.0	4.0	22.0	9.0	9.0	6.0	11.0	7.0	12.0	2.0	16.0	9.0	11.0	10.0	9.0	6.0	7.0	8.0	12.0	7.0	6.0	8.0	20.0
hsa-miR-1275	6.0	14.0	11.0	7.0	6.0	8.0	3.0	3.0	9.0	8.0	7.0	17.0	5.0	3.0	13.0	11.0	7.0	6.0	8.0	2.0	5.0	12.0	16.0	11.0	14.0	15.0	19.0	6.0	30.0	12.0	10.0	2.0	5.0	12.0	16.0	11.0	14.0	10.0	22.0	13.0	9.0	3.0	12.0	7.0	7.0	15.0	3.0	7.0	17.0
hsa-miR-1224-3p	7.0	4.0	5.0	11.0	6.0	9.0	3.0	7.0	6.0	5.0	11.0	17.0	10.0	4.0	8.0	5.0	11.0	6.0	9.0	11.0	5.0	15.0	15.0	8.0	17.0	8.0	5.0	9.0	12.0	12.0	10.0	11.0	5.0	15.0	15.0	8.0	17.0	11.0	7.0	13.0	5.0	6.0	6.0	4.0	17.0	3.0	4.0	3.0	15.0
hsa-miR-518e-3p	8.0	11.0	3.0	8.0	9.0	6.0	9.0	7.0	8.0	5.0	6.0	21.0	6.0	9.0	8.0	3.0	8.0	9.0	6.0	9.0	7.0	12.0	21.0	9.0	23.0	3.0	12.0	7.0	14.0	8.0	14.0	9.0	7.0	12.0	21.0	9.0	23.0	10.0	11.0	10.0	6.0	8.0	11.0	12.0	14.0	9.0	9.0	7.0	24.0
hsa-miR-625-5p	26.0	14.0	25.0	14.0	16.0	12.0	15.0	23.0	26.0	25.0	20.0	28.0	20.0	13.0	29.0	25.0	14.0	16.0	12.0	14.0	16.0	20.0	15.0	15.0	26.0	14.0	28.0	17.0	26.0	21.0	23.0	14.0	16.0	20.0	15.0	15.0	26.0	15.0	26.0	13.0	17.0	9.0	27.0	7.0	27.0	12.0	6.0	16.0	29.0
hsa-miR-302a-5p	8.0	19.0	15.0	11.0	15.0	4.0	17.0	20.0	14.0	15.0	19.0	11.0	4.0	8.0	10.0	15.0	11.0	15.0	4.0	14.0	9.0	24.0	10.0	20.0	19.0	8.0	12.0	6.0	22.0	11.0	17.0	14.0	9.0	24.0	10.0	20.0	19.0	13.0	8.0	15.0	13.0	5.0	17.0	9.0	23.0	18.0	9.0	7.0	9.0
hsa-miR-130a-3p	81.0	31.0	391.0	189.0	398.0	71.0	50.0	57.0	243.0	185.0	36.0	58.0	310.0	76.0	28.0	391.0	189.0	398.0	71.0	11.0	62.0	731.0	89.0	66.0	141.0	46.0	29.0	50.0	35.0	416.0	95.0	11.0	62.0	731.0	89.0	66.0	141.0	38.0	39.0	30.0	52.0	135.0	137.0	72.0	32.0	43.0	115.0	89.0	77.0
hsa-miR-136-5p	23.0	20.0	45.0	40.0	164.0	11.0	12.0	28.0	54.0	34.0	15.0	16.0	42.0	39.0	21.0	45.0	40.0	164.0	11.0	17.0	27.0	88.0	27.0	40.0	73.0	16.0	14.0	18.0	15.0	60.0	30.0	17.0	27.0	88.0	27.0	40.0	73.0	16.0	31.0	11.0	18.0	19.0	76.0	31.0	25.0	10.0	40.0	13.0	24.0
hsa-miR-758-5p	7.0	4.0	8.0	9.0	11.0	5.0	5.0	5.0	7.0	3.0	3.0	11.0	14.0	9.0	5.0	8.0	9.0	11.0	5.0	5.0	10.0	16.0	10.0	9.0	18.0	12.0	8.0	7.0	8.0	15.0	10.0	5.0	10.0	16.0	10.0	9.0	18.0	11.0	8.0	8.0	16.0	6.0	11.0	5.0	13.0	11.0	10.0	5.0	12.0
hsa-miR-1277-3p	14.0	17.0	32.0	25.0	41.0	12.0	12.0	22.0	33.0	29.0	18.0	17.0	21.0	13.0	10.0	32.0	25.0	41.0	12.0	13.0	19.0	37.0	35.0	23.0	34.0	15.0	24.0	11.0	26.0	33.0	35.0	13.0	19.0	37.0	35.0	23.0	34.0	30.0	13.0	11.0	15.0	16.0	33.0	23.0	22.0	13.0	13.0	6.0	19.0
hsa-miR-4425	10.0	10.0	16.0	6.0	11.0	6.0	4.0	8.0	6.0	6.0	11.0	11.0	8.0	12.0	12.0	16.0	6.0	11.0	6.0	4.0	8.0	14.0	13.0	12.0	10.0	14.0	12.0	8.0	10.0	5.0	8.0	4.0	8.0	14.0	13.0	12.0	10.0	10.0	5.0	6.0	10.0	7.0	11.0	6.0	10.0	8.0	9.0	6.0	9.0
hsa-miR-511-5p	14.0	13.0	6.0	3.0	12.0	11.0	4.0	28.0	6.0	13.0	10.0	16.0	12.0	16.0	9.0	6.0	3.0	12.0	11.0	19.0	11.0	12.0	16.0	6.0	20.0	8.0	17.0	9.0	16.0	13.0	8.0	19.0	11.0	12.0	16.0	6.0	20.0	13.0	18.0	5.0	10.0	16.0	19.0	18.0	18.0	10.0	9.0	6.0	22.0
hsa-miR-15b-5p	240.0	195.0	4378.0	1117.0	1473.0	84.0	177.0	434.0	2139.0	554.0	125.0	133.0	5159.0	458.0	117.0	4378.0	1117.0	1473.0	84.0	110.0	192.0	6623.0	1852.0	332.0	551.0	131.0	672.0	641.0	536.0	1623.0	325.0	110.0	192.0	6623.0	1852.0	332.0	551.0	221.0	356.0	143.0	1689.0	950.0	602.0	194.0	82.0	368.0	470.0	393.0	752.0
hsa-miR-154-5p	50.0	12.0	264.0	126.0	238.0	31.0	22.0	42.0	144.0	96.0	22.0	13.0	238.0	52.0	19.0	264.0	126.0	238.0	31.0	17.0	34.0	594.0	47.0	58.0	110.0	22.0	23.0	21.0	12.0	128.0	37.0	17.0	34.0	594.0	47.0	58.0	110.0	27.0	26.0	25.0	41.0	110.0	98.0	41.0	14.0	21.0	110.0	26.0	28.0
hsa-miR-934	12.0	6.0	13.0	5.0	15.0	5.0	20.0	8.0	4.0	8.0	8.0	17.0	8.0	10.0	16.0	13.0	5.0	15.0	5.0	12.0	9.0	11.0	10.0	12.0	18.0	10.0	13.0	12.0	17.0	13.0	11.0	12.0	9.0	11.0	10.0	12.0	18.0	24.0	17.0	11.0	11.0	17.0	15.0	13.0	17.0	10.0	8.0	18.0	8.0
hsa-miR-330-3p	15.0	11.0	19.0	8.0	15.0	4.0	4.0	9.0	14.0	5.0	7.0	9.0	20.0	9.0	12.0	19.0	8.0	15.0	4.0	10.0	15.0	39.0	14.0	8.0	16.0	8.0	11.0	6.0	14.0	14.0	12.0	10.0	15.0	39.0	14.0	8.0	16.0	8.0	15.0	6.0	13.0	11.0	26.0	16.0	13.0	14.0	7.0	6.0	15.0
hsa-miR-222-3p	59.0	30.0	300.0	120.0	200.0	32.0	52.0	72.0	128.0	79.0	49.0	41.0	193.0	42.0	26.0	300.0	120.0	200.0	32.0	37.0	54.0	348.0	96.0	45.0	54.0	47.0	46.0	69.0	47.0	111.0	41.0	37.0	54.0	348.0	96.0	45.0	54.0	44.0	53.0	42.0	155.0	102.0	102.0	47.0	34.0	56.0	85.0	84.0	81.0
hsa-miR-4741	8.0	15.0	11.0	12.0	11.0	3.0	7.0	14.0	16.0	9.0	5.0	15.0	11.0	7.0	13.0	11.0	12.0	11.0	3.0	2.0	6.0	16.0	18.0	10.0	9.0	10.0	10.0	7.0	17.0	10.0	11.0	2.0	6.0	16.0	18.0	10.0	9.0	11.0	17.0	9.0	16.0	14.0	21.0	14.0	17.0	9.0	5.0	11.0	12.0
hsa-miR-513c-3p	3.0	9.0	4.0	6.0	2.0	2.0	5.0	5.0	1.0	2.0	4.0	11.0	2.0	4.0	7.0	4.0	6.0	2.0	2.0	4.0	3.0	7.0	7.0	5.0	8.0	6.0	6.0	4.0	13.0	5.0	2.0	4.0	3.0	7.0	7.0	5.0	8.0	3.0	7.0	1.0	5.0	2.0	4.0	8.0	3.0	4.0	7.0	5.0	16.0
hsa-miR-330-5p	9.0	5.0	11.0	12.0	6.0	4.0	9.0	4.0	15.0	6.0	8.0	13.0	6.0	5.0	13.0	11.0	12.0	6.0	4.0	9.0	12.0	13.0	9.0	7.0	13.0	8.0	8.0	9.0	11.0	15.0	10.0	9.0	12.0	13.0	9.0	7.0	13.0	17.0	9.0	11.0	14.0	7.0	14.0	8.0	15.0	11.0	5.0	10.0	8.0
hsa-miR-760	13.0	3.0	6.0	8.0	8.0	8.0	11.0	4.0	11.0	5.0	8.0	3.0	13.0	7.0	12.0	6.0	8.0	8.0	8.0	8.0	17.0	13.0	14.0	6.0	7.0	4.0	3.0	5.0	9.0	12.0	16.0	8.0	17.0	13.0	14.0	6.0	7.0	19.0	10.0	9.0	9.0	13.0	9.0	5.0	17.0	2.0	9.0	2.0	17.0
hsa-miR-25-3p	393.0	261.0	2829.0	1866.0	842.0	133.0	331.0	1012.0	1818.0	1044.0	390.0	522.0	3274.0	393.0	270.0	2829.0	1866.0	842.0	133.0	360.0	370.0	5789.0	1589.0	472.0	429.0	304.0	976.0	1592.0	1396.0	1449.0	331.0	360.0	370.0	5789.0	1589.0	472.0	429.0	499.0	513.0	288.0	1651.0	1175.0	512.0	181.0	124.0	824.0	553.0	1434.0	1601.0
hsa-miR-410-3p	9.0	12.0	38.0	18.0	36.0	11.0	5.0	4.0	13.0	15.0	13.0	14.0	20.0	12.0	20.0	38.0	18.0	36.0	11.0	13.0	17.0	44.0	14.0	9.0	22.0	6.0	17.0	11.0	7.0	18.0	11.0	13.0	17.0	44.0	14.0	9.0	22.0	9.0	7.0	7.0	15.0	12.0	30.0	6.0	14.0	10.0	11.0	12.0	12.0
hsa-miR-376b-3p	6.0	7.0	13.0	10.0	37.0	3.0	8.0	9.0	13.0	9.0	2.0	18.0	15.0	16.0	7.0	13.0	10.0	37.0	3.0	5.0	9.0	25.0	5.0	11.0	26.0	9.0	9.0	9.0	13.0	14.0	8.0	5.0	9.0	25.0	5.0	11.0	26.0	6.0	8.0	10.0	10.0	12.0	23.0	5.0	12.0	7.0	13.0	12.0	17.0
hsa-miR-484	27.0	18.0	138.0	84.0	54.0	14.0	24.0	25.0	48.0	46.0	19.0	25.0	81.0	31.0	18.0	138.0	84.0	54.0	14.0	18.0	20.0	75.0	29.0	33.0	51.0	23.0	33.0	33.0	33.0	70.0	18.0	18.0	20.0	75.0	29.0	33.0	51.0	21.0	12.0	22.0	27.0	45.0	42.0	14.0	24.0	24.0	26.0	25.0	51.0
hsa-miR-539-3p	5.0	5.0	6.0	5.0	15.0	1.0	4.0	3.0	10.0	7.0	5.0	12.0	5.0	6.0	9.0	6.0	5.0	15.0	1.0	2.0	10.0	12.0	7.0	8.0	15.0	4.0	10.0	9.0	10.0	10.0	2.0	2.0	10.0	12.0	7.0	8.0	15.0	3.0	7.0	9.0	10.0	7.0	12.0	11.0	12.0	6.0	8.0	7.0	5.0
hsa-miR-548c-5p+hsa-miR-548o-5p+hsa-miR-548am-5p	9.0	9.0	13.0	16.0	8.0	7.0	9.0	6.0	11.0	12.0	11.0	11.0	8.0	9.0	15.0	13.0	16.0	8.0	7.0	5.0	14.0	16.0	17.0	19.0	9.0	10.0	13.0	9.0	18.0	15.0	12.0	5.0	14.0	16.0	17.0	19.0	9.0	7.0	12.0	8.0	14.0	10.0	15.0	8.0	12.0	6.0	7.0	13.0	11.0
hsa-miR-649	8.0	13.0	8.0	9.0	8.0	7.0	2.0	8.0	8.0	6.0	7.0	16.0	10.0	10.0	11.0	8.0	9.0	8.0	7.0	11.0	8.0	16.0	13.0	8.0	12.0	7.0	7.0	7.0	21.0	8.0	9.0	11.0	8.0	16.0	13.0	8.0	12.0	11.0	11.0	15.0	16.0	9.0	8.0	15.0	8.0	6.0	7.0	9.0	18.0
hsa-miR-631	2.0	12.0	13.0	9.0	8.0	8.0	8.0	7.0	11.0	6.0	9.0	14.0	8.0	4.0	14.0	13.0	9.0	8.0	8.0	11.0	9.0	14.0	14.0	19.0	22.0	12.0	18.0	12.0	13.0	8.0	11.0	11.0	9.0	14.0	14.0	19.0	22.0	9.0	14.0	8.0	20.0	6.0	11.0	9.0	16.0	10.0	7.0	11.0	24.0
hsa-miR-3185	7.0	13.0	10.0	7.0	6.0	6.0	5.0	9.0	10.0	9.0	6.0	17.0	7.0	8.0	3.0	10.0	7.0	6.0	6.0	5.0	9.0	10.0	11.0	4.0	15.0	8.0	14.0	4.0	20.0	3.0	7.0	5.0	9.0	10.0	11.0	4.0	15.0	12.0	12.0	7.0	2.0	3.0	10.0	11.0	11.0	6.0	4.0	3.0	13.0
hsa-miR-1909-3p	3.0	4.0	4.0	8.0	8.0	14.0	8.0	6.0	3.0	8.0	5.0	6.0	10.0	10.0	11.0	4.0	8.0	8.0	14.0	12.0	11.0	9.0	9.0	9.0	7.0	6.0	12.0	10.0	9.0	11.0	10.0	12.0	11.0	9.0	9.0	9.0	7.0	6.0	9.0	11.0	9.0	8.0	14.0	6.0	10.0	4.0	10.0	8.0	9.0
hsa-miR-1249-5p	1.0	9.0	4.0	9.0	3.0	4.0	4.0	6.0	1.0	2.0	2.0	5.0	5.0	7.0	6.0	4.0	9.0	3.0	4.0	3.0	3.0	4.0	8.0	7.0	9.0	10.0	9.0	6.0	11.0	2.0	3.0	3.0	3.0	4.0	8.0	7.0	9.0	3.0	9.0	5.0	5.0	4.0	2.0	8.0	8.0	4.0	5.0	3.0	18.0
hsa-miR-129-5p	8.0	16.0	12.0	10.0	15.0	11.0	7.0	12.0	11.0	7.0	12.0	13.0	10.0	8.0	12.0	12.0	10.0	15.0	11.0	9.0	10.0	8.0	12.0	5.0	13.0	7.0	12.0	11.0	20.0	8.0	10.0	9.0	10.0	8.0	12.0	5.0	13.0	11.0	10.0	15.0	14.0	6.0	12.0	4.0	9.0	10.0	7.0	11.0	13.0
hsa-miR-3615	12.0	9.0	7.0	16.0	4.0	3.0	5.0	12.0	4.0	5.0	7.0	6.0	12.0	9.0	7.0	7.0	16.0	4.0	3.0	5.0	9.0	14.0	10.0	5.0	5.0	14.0	9.0	4.0	12.0	12.0	15.0	5.0	9.0	14.0	10.0	5.0	5.0	8.0	11.0	13.0	9.0	5.0	15.0	7.0	7.0	6.0	7.0	11.0	14.0
hsa-miR-1254	5.0	10.0	5.0	6.0	9.0	8.0	4.0	7.0	3.0	4.0	5.0	10.0	6.0	4.0	2.0	5.0	6.0	9.0	8.0	3.0	4.0	5.0	5.0	2.0	8.0	5.0	16.0	2.0	15.0	2.0	7.0	3.0	4.0	5.0	5.0	2.0	8.0	4.0	9.0	2.0	9.0	10.0	4.0	6.0	8.0	7.0	1.0	6.0	12.0
hsa-miR-296-3p	4.0	15.0	12.0	13.0	5.0	9.0	5.0	4.0	8.0	4.0	8.0	13.0	7.0	7.0	14.0	12.0	13.0	5.0	9.0	11.0	15.0	18.0	15.0	9.0	25.0	8.0	8.0	8.0	11.0	11.0	13.0	11.0	15.0	18.0	15.0	9.0	25.0	19.0	6.0	10.0	12.0	8.0	12.0	9.0	16.0	7.0	15.0	12.0	19.0
hsa-miR-323a-3p	20.0	20.0	128.0	74.0	100.0	29.0	17.0	15.0	69.0	49.0	11.0	7.0	70.0	31.0	19.0	128.0	74.0	100.0	29.0	14.0	22.0	207.0	32.0	16.0	58.0	5.0	20.0	20.0	20.0	71.0	30.0	14.0	22.0	207.0	32.0	16.0	58.0	14.0	16.0	26.0	33.0	43.0	52.0	30.0	21.0	15.0	56.0	10.0	17.0
hsa-miR-876-3p	9.0	12.0	8.0	12.0	8.0	7.0	8.0	7.0	9.0	2.0	14.0	21.0	5.0	5.0	11.0	8.0	12.0	8.0	7.0	9.0	6.0	11.0	10.0	12.0	12.0	10.0	14.0	3.0	20.0	7.0	10.0	9.0	6.0	11.0	10.0	12.0	12.0	11.0	12.0	12.0	18.0	12.0	21.0	15.0	20.0	5.0	10.0	12.0	14.0
hsa-miR-769-5p	13.0	13.0	15.0	12.0	14.0	13.0	13.0	18.0	14.0	22.0	11.0	19.0	20.0	15.0	21.0	15.0	12.0	14.0	13.0	22.0	19.0	19.0	28.0	17.0	20.0	22.0	18.0	5.0	21.0	21.0	12.0	22.0	19.0	19.0	28.0	17.0	20.0	18.0	24.0	26.0	15.0	10.0	37.0	18.0	18.0	12.0	7.0	10.0	14.0
hsa-miR-146a-5p	103.0	47.0	192.0	72.0	132.0	40.0	64.0	99.0	168.0	117.0	71.0	48.0	184.0	64.0	44.0	192.0	72.0	132.0	40.0	35.0	55.0	50.0	45.0	43.0	49.0	49.0	46.0	45.0	47.0	166.0	46.0	35.0	55.0	50.0	45.0	43.0	49.0	43.0	78.0	27.0	40.0	29.0	58.0	38.0	49.0	93.0	54.0	83.0	78.0
hsa-let-7e-5p	11.0	20.0	22.0	27.0	67.0	4.0	8.0	25.0	18.0	10.0	13.0	18.0	33.0	24.0	13.0	22.0	27.0	67.0	4.0	11.0	20.0	36.0	19.0	18.0	19.0	16.0	17.0	15.0	32.0	26.0	25.0	11.0	20.0	36.0	19.0	18.0	19.0	20.0	22.0	10.0	19.0	36.0	26.0	23.0	17.0	16.0	22.0	17.0	28.0
hsa-miR-376c-3p	12.0	10.0	231.0	64.0	162.0	46.0	12.0	17.0	74.0	55.0	12.0	20.0	115.0	23.0	10.0	231.0	64.0	162.0	46.0	15.0	28.0	189.0	28.0	27.0	53.0	7.0	13.0	11.0	11.0	83.0	16.0	15.0	28.0	189.0	28.0	27.0	53.0	5.0	15.0	11.0	58.0	74.0	122.0	44.0	32.0	14.0	86.0	34.0	24.0
hsa-miR-361-3p	30.0	16.0	35.0	27.0	49.0	10.0	9.0	18.0	56.0	30.0	10.0	16.0	54.0	20.0	7.0	35.0	27.0	49.0	10.0	7.0	15.0	90.0	18.0	15.0	32.0	9.0	20.0	15.0	34.0	43.0	13.0	7.0	15.0	90.0	18.0	15.0	32.0	18.0	15.0	9.0	17.0	26.0	19.0	11.0	5.0	26.0	20.0	29.0	25.0
hsa-miR-99a-5p	28.0	11.0	22.0	26.0	35.0	5.0	10.0	24.0	16.0	16.0	11.0	30.0	14.0	12.0	14.0	22.0	26.0	35.0	5.0	14.0	18.0	16.0	7.0	15.0	16.0	12.0	26.0	41.0	45.0	22.0	18.0	14.0	18.0	16.0	7.0	15.0	16.0	11.0	11.0	10.0	17.0	15.0	17.0	14.0	16.0	17.0	18.0	45.0	57.0
hsa-miR-485-3p	26.0	11.0	87.0	129.0	113.0	16.0	16.0	30.0	84.0	64.0	16.0	17.0	159.0	70.0	15.0	87.0	129.0	113.0	16.0	21.0	46.0	456.0	23.0	41.0	108.0	20.0	29.0	20.0	22.0	122.0	40.0	21.0	46.0	456.0	23.0	41.0	108.0	21.0	15.0	15.0	38.0	67.0	96.0	34.0	20.0	23.0	75.0	23.0	32.0
hsa-miR-1322	9.0	13.0	16.0	13.0	9.0	18.0	17.0	21.0	14.0	15.0	16.0	16.0	18.0	11.0	21.0	16.0	13.0	9.0	18.0	19.0	15.0	23.0	18.0	17.0	32.0	12.0	17.0	13.0	13.0	17.0	20.0	19.0	15.0	23.0	18.0	17.0	32.0	11.0	10.0	13.0	24.0	13.0	24.0	24.0	49.0	25.0	9.0	15.0	25.0
hsa-miR-1260b	5.0	16.0	19.0	11.0	15.0	5.0	4.0	17.0	15.0	6.0	3.0	17.0	11.0	7.0	6.0	19.0	11.0	15.0	5.0	7.0	11.0	25.0	16.0	6.0	25.0	6.0	11.0	11.0	16.0	14.0	11.0	7.0	11.0	25.0	16.0	6.0	25.0	17.0	12.0	14.0	5.0	10.0	21.0	9.0	9.0	7.0	7.0	6.0	14.0
hsa-miR-507	2.0	7.0	5.0	7.0	7.0	7.0	8.0	9.0	3.0	4.0	5.0	6.0	7.0	5.0	11.0	5.0	7.0	7.0	7.0	3.0	4.0	6.0	9.0	9.0	15.0	7.0	8.0	4.0	8.0	14.0	15.0	3.0	4.0	6.0	9.0	9.0	15.0	3.0	11.0	18.0	12.0	8.0	10.0	6.0	9.0	12.0	10.0	7.0	7.0
hsa-miR-642a-3p	14.0	14.0	18.0	12.0	12.0	15.0	13.0	15.0	12.0	20.0	8.0	21.0	13.0	5.0	7.0	18.0	12.0	12.0	15.0	7.0	6.0	13.0	12.0	15.0	18.0	6.0	11.0	5.0	17.0	15.0	8.0	7.0	6.0	13.0	12.0	15.0	18.0	16.0	15.0	10.0	14.0	11.0	14.0	4.0	12.0	5.0	9.0	13.0	14.0
hsa-miR-1260a	18.0	21.0	29.0	17.0	23.0	4.0	10.0	52.0	22.0	14.0	9.0	17.0	33.0	20.0	21.0	29.0	17.0	23.0	4.0	11.0	14.0	29.0	17.0	20.0	18.0	12.0	20.0	19.0	29.0	21.0	7.0	11.0	14.0	29.0	17.0	20.0	18.0	16.0	40.0	13.0	9.0	18.0	20.0	17.0	12.0	25.0	12.0	15.0	34.0
hsa-miR-378b	11.0	8.0	15.0	16.0	15.0	4.0	10.0	8.0	14.0	17.0	5.0	18.0	8.0	14.0	11.0	15.0	16.0	15.0	4.0	13.0	9.0	9.0	13.0	16.0	16.0	7.0	12.0	8.0	14.0	14.0	13.0	13.0	9.0	9.0	13.0	16.0	16.0	13.0	9.0	18.0	13.0	13.0	14.0	10.0	23.0	4.0	8.0	15.0	8.0
hsa-miR-331-5p	7.0	9.0	8.0	8.0	13.0	11.0	5.0	16.0	10.0	15.0	5.0	14.0	16.0	6.0	9.0	8.0	8.0	13.0	11.0	8.0	9.0	14.0	13.0	14.0	12.0	6.0	14.0	7.0	14.0	16.0	5.0	8.0	9.0	14.0	13.0	14.0	12.0	8.0	18.0	10.0	8.0	8.0	10.0	8.0	14.0	12.0	15.0	13.0	14.0
hsa-miR-3613-5p	8.0	15.0	13.0	15.0	18.0	7.0	5.0	16.0	13.0	11.0	6.0	13.0	14.0	11.0	12.0	13.0	15.0	18.0	7.0	10.0	10.0	12.0	25.0	14.0	17.0	17.0	10.0	8.0	14.0	12.0	25.0	10.0	10.0	12.0	25.0	14.0	17.0	24.0	19.0	18.0	16.0	8.0	22.0	11.0	20.0	12.0	13.0	16.0	17.0
hsa-miR-2116-5p	33.0	39.0	54.0	36.0	42.0	31.0	41.0	39.0	41.0	54.0	42.0	34.0	39.0	22.0	42.0	54.0	36.0	42.0	31.0	31.0	26.0	24.0	19.0	23.0	38.0	32.0	43.0	19.0	38.0	44.0	30.0	31.0	26.0	24.0	19.0	23.0	38.0	35.0	23.0	18.0	23.0	19.0	41.0	19.0	39.0	23.0	10.0	20.0	54.0
hsa-miR-204-5p	9.0	11.0	14.0	11.0	16.0	13.0	9.0	7.0	12.0	9.0	9.0	6.0	11.0	10.0	10.0	14.0	11.0	16.0	13.0	7.0	15.0	26.0	15.0	10.0	14.0	20.0	13.0	4.0	19.0	7.0	9.0	7.0	15.0	26.0	15.0	10.0	14.0	9.0	10.0	8.0	13.0	14.0	18.0	7.0	22.0	10.0	10.0	13.0	17.0
hsa-miR-22-3p	680.0	375.0	2031.0	1072.0	1435.0	235.0	414.0	656.0	1512.0	1212.0	313.0	321.0	1591.0	400.0	135.0	2031.0	1072.0	1435.0	235.0	156.0	281.0	2859.0	471.0	451.0	579.0	243.0	240.0	465.0	291.0	1523.0	427.0	156.0	281.0	2859.0	471.0	451.0	579.0	350.0	507.0	145.0	600.0	441.0	524.0	277.0	139.0	520.0	448.0	578.0	596.0
hsa-miR-323a-5p	10.0	6.0	9.0	10.0	8.0	5.0	7.0	9.0	12.0	7.0	9.0	2.0	8.0	4.0	6.0	9.0	10.0	8.0	5.0	7.0	9.0	10.0	12.0	10.0	13.0	5.0	5.0	6.0	10.0	5.0	9.0	7.0	9.0	10.0	12.0	10.0	13.0	3.0	8.0	9.0	8.0	10.0	9.0	4.0	12.0	2.0	4.0	7.0	8.0
hsa-miR-6511a-3p	10.0	2.0	8.0	8.0	15.0	1.0	9.0	12.0	9.0	14.0	5.0	5.0	7.0	7.0	11.0	8.0	8.0	15.0	1.0	6.0	12.0	14.0	9.0	7.0	13.0	7.0	13.0	6.0	11.0	8.0	10.0	6.0	12.0	14.0	9.0	7.0	13.0	16.0	9.0	7.0	9.0	4.0	13.0	9.0	16.0	7.0	10.0	5.0	12.0
hsa-miR-554	6.0	13.0	0.0	8.0	8.0	4.0	4.0	5.0	2.0	6.0	7.0	18.0	7.0	4.0	6.0	0.0	8.0	8.0	4.0	7.0	12.0	12.0	5.0	9.0	9.0	4.0	8.0	4.0	13.0	2.0	8.0	7.0	12.0	12.0	5.0	9.0	9.0	7.0	6.0	9.0	10.0	9.0	8.0	3.0	8.0	5.0	2.0	4.0	9.0
hsa-miR-600	10.0	9.0	13.0	15.0	12.0	8.0	5.0	12.0	11.0	11.0	13.0	11.0	17.0	12.0	10.0	13.0	15.0	12.0	8.0	7.0	7.0	14.0	11.0	11.0	14.0	12.0	13.0	5.0	16.0	6.0	11.0	7.0	7.0	14.0	11.0	11.0	14.0	9.0	11.0	9.0	13.0	10.0	12.0	15.0	10.0	12.0	6.0	13.0	9.0
hsa-miR-1303	10.0	10.0	4.0	4.0	8.0	3.0	7.0	7.0	3.0	3.0	12.0	7.0	11.0	5.0	5.0	4.0	4.0	8.0	3.0	4.0	7.0	17.0	8.0	9.0	11.0	5.0	19.0	6.0	16.0	7.0	9.0	4.0	7.0	17.0	8.0	9.0	11.0	4.0	4.0	9.0	12.0	7.0	13.0	8.0	19.0	7.0	7.0	5.0	17.0
hsa-miR-517b-3p	5.0	16.0	10.0	3.0	6.0	4.0	6.0	5.0	7.0	7.0	8.0	10.0	11.0	7.0	12.0	10.0	3.0	6.0	4.0	10.0	4.0	11.0	8.0	5.0	11.0	7.0	9.0	7.0	8.0	6.0	14.0	10.0	4.0	11.0	8.0	5.0	11.0	10.0	6.0	6.0	8.0	7.0	12.0	7.0	18.0	5.0	6.0	8.0	8.0
hsa-miR-106a-5p+hsa-miR-17-5p	169.0	103.0	1175.0	849.0	445.0	31.0	94.0	410.0	910.0	471.0	169.0	234.0	1367.0	192.0	93.0	1175.0	849.0	445.0	31.0	101.0	116.0	1663.0	356.0	145.0	222.0	98.0	416.0	499.0	507.0	650.0	171.0	101.0	116.0	1663.0	356.0	145.0	222.0	138.0	170.0	84.0	382.0	294.0	219.0	84.0	66.0	397.0	231.0	620.0	671.0
hsa-miR-496	12.0	17.0	35.0	26.0	16.0	11.0	18.0	19.0	14.0	18.0	10.0	18.0	25.0	20.0	22.0	35.0	26.0	16.0	11.0	10.0	19.0	32.0	11.0	14.0	28.0	17.0	17.0	14.0	13.0	26.0	8.0	10.0	19.0	32.0	11.0	14.0	28.0	18.0	14.0	11.0	14.0	7.0	12.0	15.0	16.0	20.0	12.0	9.0	14.0
hsa-miR-181a-5p	207.0	69.0	175.0	177.0	442.0	14.0	46.0	164.0	250.0	152.0	51.0	45.0	366.0	130.0	38.0	175.0	177.0	442.0	14.0	38.0	62.0	500.0	82.0	88.0	163.0	39.0	75.0	106.0	95.0	282.0	108.0	38.0	62.0	500.0	82.0	88.0	163.0	53.0	129.0	34.0	90.0	103.0	190.0	77.0	38.0	107.0	181.0	90.0	116.0
hsa-miR-3190-3p	6.0	11.0	14.0	16.0	13.0	7.0	6.0	9.0	12.0	10.0	6.0	15.0	11.0	4.0	7.0	14.0	16.0	13.0	7.0	9.0	7.0	24.0	5.0	7.0	7.0	8.0	7.0	9.0	15.0	8.0	9.0	9.0	7.0	24.0	5.0	7.0	7.0	8.0	7.0	4.0	10.0	12.0	9.0	1.0	11.0	3.0	8.0	6.0	11.0
hsa-miR-148b-3p	23.0	48.0	84.0	63.0	73.0	18.0	14.0	65.0	75.0	41.0	13.0	46.0	74.0	20.0	19.0	84.0	63.0	73.0	18.0	8.0	21.0	142.0	45.0	30.0	31.0	17.0	50.0	29.0	36.0	63.0	22.0	8.0	21.0	142.0	45.0	30.0	31.0	21.0	44.0	19.0	37.0	31.0	35.0	25.0	23.0	55.0	25.0	23.0	85.0
hsa-miR-223-3p	3337.0	1795.0	18841.0	16299.0	22998.0	2180.0	1602.0	3558.0	18541.0	11756.0	1529.0	1128.0	20789.0	5908.0	1219.0	18841.0	16299.0	22998.0	2180.0	1076.0	3574.0	40857.0	4979.0	4694.0	11316.0	1753.0	1221.0	2471.0	1012.0	22234.0	6364.0	1076.0	3574.0	40857.0	4979.0	4694.0	11316.0	1704.0	2760.0	2345.0	4726.0	8947.0	11119.0	4706.0	1403.0	2441.0	12229.0	3219.0	1634.0
hsa-miR-196b-5p	13.0	13.0	26.0	20.0	28.0	9.0	9.0	18.0	20.0	16.0	11.0	10.0	32.0	12.0	10.0	26.0	20.0	28.0	9.0	5.0	6.0	43.0	15.0	11.0	22.0	8.0	17.0	10.0	22.0	28.0	17.0	5.0	6.0	43.0	15.0	11.0	22.0	14.0	16.0	10.0	16.0	16.0	25.0	9.0	15.0	11.0	13.0	9.0	14.0
hsa-miR-652-3p	14.0	12.0	89.0	44.0	87.0	7.0	5.0	16.0	52.0	23.0	20.0	10.0	116.0	11.0	17.0	89.0	44.0	87.0	7.0	8.0	7.0	221.0	33.0	22.0	40.0	11.0	23.0	38.0	31.0	61.0	15.0	8.0	7.0	221.0	33.0	22.0	40.0	13.0	19.0	14.0	31.0	43.0	44.0	19.0	18.0	12.0	38.0	20.0	42.0
hsa-miR-637	6.0	9.0	14.0	10.0	8.0	8.0	6.0	5.0	5.0	10.0	7.0	13.0	20.0	5.0	10.0	14.0	10.0	8.0	8.0	5.0	13.0	16.0	9.0	13.0	13.0	7.0	6.0	7.0	11.0	11.0	7.0	5.0	13.0	16.0	9.0	13.0	13.0	12.0	7.0	10.0	6.0	12.0	8.0	6.0	11.0	6.0	8.0	4.0	6.0
hsa-miR-5001-3p	10.0	9.0	9.0	8.0	15.0	8.0	8.0	6.0	10.0	8.0	2.0	7.0	4.0	6.0	8.0	9.0	8.0	15.0	8.0	9.0	11.0	16.0	18.0	10.0	12.0	9.0	9.0	6.0	11.0	8.0	11.0	9.0	11.0	16.0	18.0	10.0	12.0	13.0	7.0	7.0	8.0	9.0	20.0	5.0	10.0	4.0	13.0	2.0	1.0
hsa-miR-3130-3p	16.0	18.0	15.0	16.0	18.0	10.0	15.0	8.0	10.0	34.0	16.0	13.0	22.0	12.0	16.0	15.0	16.0	18.0	10.0	14.0	18.0	23.0	21.0	18.0	16.0	17.0	9.0	16.0	26.0	25.0	19.0	14.0	18.0	23.0	21.0	18.0	16.0	28.0	18.0	22.0	18.0	17.0	31.0	12.0	18.0	20.0	18.0	30.0	13.0
hsa-miR-630	39.0	23.0	63.0	41.0	38.0	36.0	20.0	29.0	35.0	74.0	41.0	26.0	28.0	27.0	14.0	63.0	41.0	38.0	36.0	29.0	22.0	53.0	30.0	72.0	22.0	28.0	19.0	23.0	20.0	37.0	31.0	29.0	22.0	53.0	30.0	72.0	22.0	19.0	28.0	18.0	60.0	19.0	59.0	30.0	27.0	23.0	33.0	52.0	31.0
hsa-miR-197-3p	35.0	17.0	252.0	225.0	155.0	55.0	44.0	71.0	202.0	127.0	29.0	38.0	192.0	53.0	30.0	252.0	225.0	155.0	55.0	38.0	49.0	362.0	75.0	67.0	124.0	45.0	33.0	73.0	48.0	359.0	64.0	38.0	49.0	362.0	75.0	67.0	124.0	28.0	37.0	23.0	69.0	73.0	105.0	51.0	35.0	47.0	52.0	55.0	73.0
hsa-miR-1245b-5p	13.0	16.0	15.0	15.0	14.0	10.0	10.0	13.0	13.0	13.0	15.0	15.0	17.0	18.0	11.0	15.0	15.0	14.0	10.0	12.0	8.0	17.0	15.0	10.0	20.0	14.0	11.0	15.0	20.0	9.0	15.0	12.0	8.0	17.0	15.0	10.0	20.0	18.0	9.0	10.0	11.0	10.0	26.0	8.0	15.0	15.0	16.0	9.0	13.0
hsa-miR-648	6.0	16.0	12.0	11.0	8.0	7.0	9.0	14.0	13.0	9.0	9.0	13.0	10.0	3.0	9.0	12.0	11.0	8.0	7.0	5.0	11.0	12.0	7.0	10.0	9.0	13.0	8.0	6.0	10.0	11.0	7.0	5.0	11.0	12.0	7.0	10.0	9.0	8.0	11.0	10.0	19.0	9.0	13.0	8.0	14.0	16.0	7.0	8.0	13.0
hsa-miR-552-3p	11.0	19.0	16.0	8.0	9.0	8.0	11.0	7.0	10.0	9.0	8.0	21.0	4.0	15.0	18.0	16.0	8.0	9.0	8.0	11.0	4.0	11.0	8.0	5.0	16.0	12.0	15.0	7.0	13.0	13.0	11.0	11.0	4.0	11.0	8.0	5.0	16.0	12.0	8.0	13.0	14.0	6.0	22.0	14.0	22.0	2.0	7.0	8.0	14.0
hsa-miR-346	7.0	14.0	12.0	8.0	7.0	6.0	14.0	9.0	5.0	10.0	11.0	18.0	8.0	10.0	16.0	12.0	8.0	7.0	6.0	9.0	12.0	10.0	18.0	4.0	16.0	14.0	16.0	12.0	26.0	12.0	14.0	9.0	12.0	10.0	18.0	4.0	16.0	14.0	16.0	18.0	17.0	5.0	23.0	11.0	14.0	13.0	9.0	8.0	17.0
hsa-miR-377-3p	12.0	12.0	62.0	44.0	81.0	18.0	14.0	28.0	64.0	70.0	10.0	25.0	77.0	28.0	13.0	62.0	44.0	81.0	18.0	9.0	36.0	193.0	22.0	26.0	65.0	12.0	14.0	17.0	31.0	60.0	38.0	9.0	36.0	193.0	22.0	26.0	65.0	14.0	28.0	17.0	28.0	24.0	58.0	18.0	23.0	18.0	23.0	18.0	25.0
hsa-miR-219b-3p	6.0	8.0	18.0	10.0	6.0	7.0	7.0	13.0	9.0	16.0	7.0	18.0	8.0	6.0	18.0	18.0	10.0	6.0	7.0	8.0	9.0	10.0	17.0	11.0	17.0	18.0	9.0	10.0	20.0	10.0	16.0	8.0	9.0	10.0	17.0	11.0	17.0	14.0	8.0	13.0	13.0	14.0	18.0	11.0	16.0	16.0	6.0	10.0	14.0
hsa-miR-744-5p	11.0	7.0	14.0	13.0	20.0	14.0	8.0	10.0	17.0	13.0	11.0	15.0	14.0	7.0	11.0	14.0	13.0	20.0	14.0	5.0	9.0	39.0	10.0	16.0	17.0	13.0	7.0	12.0	9.0	21.0	10.0	5.0	9.0	39.0	10.0	16.0	17.0	13.0	10.0	5.0	22.0	10.0	19.0	13.0	10.0	9.0	10.0	11.0	20.0
hsa-miR-224-5p	9.0	12.0	10.0	12.0	8.0	9.0	15.0	13.0	4.0	5.0	7.0	16.0	12.0	7.0	4.0	10.0	12.0	8.0	9.0	20.0	9.0	10.0	17.0	13.0	9.0	11.0	15.0	6.0	9.0	8.0	14.0	20.0	9.0	10.0	17.0	13.0	9.0	11.0	12.0	11.0	10.0	9.0	18.0	15.0	13.0	13.0	4.0	7.0	20.0
hsa-miR-1306-3p	4.0	13.0	6.0	10.0	10.0	6.0	8.0	11.0	10.0	9.0	7.0	10.0	8.0	10.0	3.0	6.0	10.0	10.0	6.0	14.0	5.0	13.0	10.0	5.0	9.0	8.0	13.0	6.0	22.0	12.0	9.0	14.0	5.0	13.0	10.0	5.0	9.0	13.0	17.0	9.0	9.0	7.0	14.0	6.0	16.0	17.0	8.0	4.0	13.0
hsa-miR-495-3p	40.0	52.0	143.0	149.0	197.0	47.0	46.0	55.0	134.0	111.0	45.0	38.0	188.0	76.0	38.0	143.0	149.0	197.0	47.0	24.0	83.0	414.0	91.0	74.0	155.0	32.0	55.0	41.0	39.0	195.0	59.0	24.0	83.0	414.0	91.0	74.0	155.0	48.0	52.0	50.0	77.0	106.0	136.0	77.0	45.0	44.0	142.0	45.0	55.0
hsa-miR-3127-5p	14.0	7.0	9.0	7.0	7.0	5.0	3.0	7.0	7.0	6.0	9.0	13.0	10.0	2.0	9.0	9.0	7.0	7.0	5.0	10.0	9.0	8.0	7.0	7.0	9.0	12.0	15.0	5.0	17.0	7.0	9.0	10.0	9.0	8.0	7.0	7.0	9.0	9.0	7.0	11.0	10.0	2.0	11.0	12.0	12.0	8.0	8.0	7.0	13.0
hsa-miR-1297	6.0	13.0	6.0	12.0	9.0	7.0	4.0	8.0	14.0	8.0	14.0	11.0	11.0	4.0	10.0	6.0	12.0	9.0	7.0	8.0	6.0	8.0	14.0	7.0	12.0	12.0	11.0	9.0	9.0	14.0	6.0	8.0	6.0	8.0	14.0	7.0	12.0	8.0	9.0	20.0	17.0	8.0	17.0	12.0	11.0	8.0	7.0	9.0	24.0
hsa-miR-664b-3p	13.0	6.0	5.0	3.0	5.0	4.0	11.0	1.0	16.0	7.0	9.0	7.0	8.0	7.0	11.0	5.0	3.0	5.0	4.0	7.0	17.0	7.0	13.0	10.0	16.0	9.0	7.0	12.0	7.0	5.0	6.0	7.0	17.0	7.0	13.0	10.0	16.0	13.0	9.0	12.0	10.0	4.0	8.0	10.0	13.0	9.0	5.0	6.0	7.0
hsa-miR-1270	2.0	10.0	8.0	4.0	5.0	3.0	2.0	6.0	5.0	2.0	3.0	9.0	5.0	1.0	4.0	8.0	4.0	5.0	3.0	4.0	4.0	4.0	5.0	5.0	8.0	3.0	10.0	2.0	18.0	4.0	3.0	4.0	4.0	4.0	5.0	5.0	8.0	8.0	16.0	3.0	5.0	5.0	8.0	2.0	5.0	8.0	2.0	2.0	19.0
hsa-miR-514b-3p	7.0	9.0	8.0	10.0	8.0	6.0	2.0	9.0	3.0	5.0	5.0	11.0	3.0	5.0	4.0	8.0	10.0	8.0	6.0	7.0	7.0	1.0	11.0	9.0	6.0	4.0	8.0	6.0	10.0	6.0	3.0	7.0	7.0	1.0	11.0	9.0	6.0	6.0	11.0	8.0	9.0	6.0	11.0	4.0	8.0	6.0	6.0	6.0	11.0
hsa-miR-198	5.0	5.0	5.0	14.0	4.0	4.0	10.0	10.0	6.0	7.0	9.0	15.0	7.0	9.0	22.0	5.0	14.0	4.0	4.0	8.0	7.0	10.0	9.0	7.0	16.0	7.0	12.0	12.0	11.0	12.0	10.0	8.0	7.0	10.0	9.0	7.0	16.0	7.0	7.0	9.0	14.0	7.0	17.0	12.0	12.0	13.0	6.0	7.0	9.0
hsa-miR-146b-5p	8.0	9.0	12.0	15.0	20.0	10.0	7.0	18.0	22.0	9.0	11.0	17.0	19.0	11.0	8.0	12.0	15.0	20.0	10.0	14.0	6.0	10.0	11.0	14.0	12.0	13.0	21.0	8.0	25.0	20.0	13.0	14.0	6.0	10.0	11.0	14.0	12.0	6.0	15.0	9.0	7.0	12.0	10.0	17.0	15.0	20.0	12.0	14.0	21.0
hsa-miR-298	4.0	15.0	6.0	15.0	5.0	10.0	8.0	3.0	4.0	3.0	8.0	7.0	4.0	11.0	11.0	6.0	15.0	5.0	10.0	6.0	5.0	12.0	12.0	10.0	8.0	4.0	6.0	6.0	8.0	7.0	12.0	6.0	5.0	12.0	12.0	10.0	8.0	17.0	3.0	7.0	11.0	5.0	12.0	8.0	11.0	4.0	6.0	4.0	8.0
hsa-miR-936	11.0	13.0	9.0	8.0	12.0	10.0	7.0	9.0	6.0	5.0	4.0	17.0	11.0	5.0	19.0	9.0	8.0	12.0	10.0	10.0	13.0	12.0	14.0	5.0	16.0	11.0	17.0	12.0	23.0	9.0	13.0	10.0	13.0	12.0	14.0	5.0	16.0	10.0	13.0	7.0	13.0	12.0	15.0	11.0	17.0	5.0	10.0	8.0	17.0
hsa-miR-205-5p	15.0	17.0	10.0	9.0	8.0	3.0	26.0	23.0	13.0	11.0	10.0	24.0	8.0	12.0	11.0	10.0	9.0	8.0	3.0	8.0	12.0	11.0	6.0	8.0	22.0	16.0	13.0	8.0	17.0	15.0	11.0	8.0	12.0	11.0	6.0	8.0	22.0	16.0	15.0	7.0	12.0	9.0	20.0	5.0	20.0	14.0	12.0	15.0	13.0
hsa-miR-520h	38.0	52.0	38.0	23.0	56.0	30.0	38.0	33.0	51.0	44.0	28.0	42.0	36.0	29.0	33.0	38.0	23.0	56.0	30.0	47.0	37.0	28.0	28.0	42.0	37.0	30.0	44.0	30.0	84.0	36.0	28.0	47.0	37.0	28.0	28.0	42.0	37.0	45.0	40.0	28.0	47.0	19.0	46.0	37.0	47.0	43.0	14.0	27.0	72.0
hsa-miR-506-5p	6.0	10.0	4.0	5.0	4.0	9.0	5.0	9.0	10.0	9.0	5.0	12.0	8.0	11.0	2.0	4.0	5.0	4.0	9.0	6.0	7.0	8.0	9.0	8.0	7.0	11.0	16.0	3.0	14.0	3.0	9.0	6.0	7.0	8.0	9.0	8.0	7.0	10.0	9.0	10.0	6.0	2.0	11.0	4.0	12.0	10.0	8.0	9.0	14.0
hsa-miR-3131	12.0	12.0	6.0	13.0	10.0	12.0	13.0	7.0	11.0	4.0	8.0	12.0	14.0	2.0	11.0	6.0	13.0	10.0	12.0	7.0	14.0	8.0	14.0	7.0	10.0	11.0	12.0	8.0	20.0	13.0	14.0	7.0	14.0	8.0	14.0	7.0	10.0	15.0	8.0	8.0	15.0	6.0	16.0	5.0	13.0	3.0	4.0	8.0	16.0
hsa-miR-432-5p	12.0	7.0	32.0	59.0	70.0	6.0	12.0	8.0	43.0	34.0	13.0	13.0	41.0	37.0	12.0	32.0	59.0	70.0	6.0	12.0	28.0	113.0	24.0	26.0	76.0	11.0	11.0	12.0	12.0	70.0	29.0	12.0	28.0	113.0	24.0	26.0	76.0	13.0	11.0	21.0	26.0	27.0	46.0	26.0	17.0	20.0	59.0	19.0	17.0
hsa-miR-548j-5p	9.0	12.0	7.0	10.0	9.0	8.0	9.0	8.0	7.0	7.0	6.0	10.0	4.0	16.0	11.0	7.0	10.0	9.0	8.0	9.0	7.0	8.0	9.0	6.0	12.0	8.0	12.0	12.0	14.0	7.0	7.0	9.0	7.0	8.0	9.0	6.0	12.0	9.0	8.0	8.0	10.0	4.0	13.0	5.0	11.0	11.0	9.0	8.0	10.0
hsa-miR-1271-5p	4.0	4.0	10.0	10.0	14.0	3.0	7.0	9.0	7.0	12.0	4.0	11.0	10.0	6.0	10.0	10.0	10.0	14.0	3.0	7.0	6.0	15.0	11.0	9.0	15.0	12.0	14.0	10.0	13.0	7.0	8.0	7.0	6.0	15.0	11.0	9.0	15.0	5.0	8.0	2.0	12.0	13.0	22.0	5.0	17.0	11.0	3.0	14.0	9.0
hsa-miR-4707-3p	9.0	5.0	11.0	7.0	18.0	11.0	11.0	5.0	9.0	6.0	8.0	12.0	3.0	12.0	9.0	11.0	7.0	18.0	11.0	6.0	8.0	14.0	5.0	13.0	11.0	9.0	6.0	9.0	9.0	6.0	9.0	6.0	8.0	14.0	5.0	13.0	11.0	15.0	8.0	2.0	5.0	4.0	12.0	11.0	10.0	5.0	7.0	10.0	8.0
hsa-miR-548z+hsa-miR-548h-3p	10.0	18.0	8.0	14.0	15.0	12.0	22.0	17.0	13.0	11.0	16.0	32.0	10.0	10.0	18.0	8.0	14.0	15.0	12.0	7.0	6.0	16.0	19.0	17.0	17.0	10.0	24.0	10.0	18.0	12.0	13.0	7.0	6.0	16.0	19.0	17.0	17.0	27.0	17.0	16.0	25.0	7.0	20.0	14.0	31.0	12.0	7.0	18.0	29.0
hsa-miR-485-5p	7.0	6.0	4.0	4.0	8.0	3.0	6.0	6.0	4.0	4.0	10.0	13.0	14.0	6.0	12.0	4.0	4.0	8.0	3.0	8.0	9.0	7.0	11.0	8.0	12.0	12.0	11.0	8.0	15.0	5.0	9.0	8.0	9.0	7.0	11.0	8.0	12.0	10.0	9.0	13.0	18.0	5.0	15.0	10.0	17.0	7.0	6.0	6.0	14.0
hsa-miR-331-3p	21.0	12.0	104.0	53.0	112.0	9.0	19.0	25.0	71.0	60.0	19.0	23.0	115.0	27.0	11.0	104.0	53.0	112.0	9.0	11.0	26.0	149.0	46.0	25.0	56.0	8.0	26.0	33.0	26.0	95.0	38.0	11.0	26.0	149.0	46.0	25.0	56.0	18.0	19.0	11.0	36.0	13.0	56.0	27.0	12.0	26.0	30.0	30.0	50.0
hsa-miR-33a-5p	17.0	5.0	21.0	12.0	24.0	8.0	11.0	14.0	16.0	15.0	12.0	15.0	22.0	21.0	18.0	21.0	12.0	24.0	8.0	15.0	15.0	20.0	19.0	13.0	24.0	17.0	14.0	11.0	18.0	18.0	23.0	15.0	15.0	20.0	19.0	13.0	24.0	14.0	13.0	9.0	13.0	14.0	24.0	11.0	26.0	12.0	15.0	10.0	11.0
hsa-miR-502-3p	6.0	6.0	10.0	6.0	14.0	6.0	8.0	5.0	12.0	6.0	8.0	3.0	12.0	7.0	10.0	10.0	6.0	14.0	6.0	10.0	15.0	14.0	8.0	5.0	10.0	12.0	9.0	9.0	8.0	14.0	7.0	10.0	15.0	14.0	8.0	5.0	10.0	23.0	7.0	12.0	12.0	7.0	16.0	9.0	14.0	6.0	8.0	6.0	11.0
hsa-miR-605-5p	7.0	10.0	8.0	8.0	9.0	12.0	10.0	10.0	5.0	5.0	5.0	10.0	5.0	10.0	11.0	8.0	8.0	9.0	12.0	8.0	7.0	9.0	12.0	11.0	16.0	12.0	14.0	9.0	11.0	13.0	8.0	8.0	7.0	9.0	12.0	11.0	16.0	10.0	13.0	10.0	11.0	9.0	15.0	5.0	14.0	8.0	9.0	14.0	9.0
hsa-miR-1178-3p	4.0	7.0	7.0	7.0	8.0	5.0	9.0	10.0	8.0	8.0	6.0	13.0	2.0	8.0	9.0	7.0	7.0	8.0	5.0	6.0	9.0	5.0	12.0	6.0	11.0	5.0	1.0	8.0	14.0	5.0	10.0	6.0	9.0	5.0	12.0	6.0	11.0	8.0	14.0	8.0	14.0	2.0	11.0	6.0	14.0	7.0	4.0	3.0	12.0
hsa-miR-765	4.0	16.0	13.0	11.0	3.0	7.0	15.0	13.0	6.0	9.0	8.0	14.0	10.0	9.0	11.0	13.0	11.0	3.0	7.0	17.0	12.0	5.0	13.0	10.0	13.0	8.0	17.0	8.0	10.0	14.0	11.0	17.0	12.0	5.0	13.0	10.0	13.0	15.0	9.0	8.0	20.0	6.0	16.0	10.0	13.0	8.0	7.0	11.0	9.0
hsa-miR-517a-3p	11.0	14.0	10.0	13.0	10.0	16.0	8.0	12.0	5.0	10.0	8.0	10.0	4.0	9.0	13.0	10.0	13.0	10.0	16.0	14.0	13.0	13.0	23.0	22.0	15.0	14.0	12.0	10.0	11.0	10.0	21.0	14.0	13.0	13.0	23.0	22.0	15.0	17.0	17.0	10.0	19.0	5.0	21.0	17.0	27.0	8.0	10.0	11.0	25.0
hsa-miR-3151-5p	5.0	8.0	8.0	8.0	14.0	5.0	11.0	6.0	8.0	5.0	2.0	5.0	4.0	2.0	6.0	8.0	8.0	14.0	5.0	5.0	8.0	7.0	12.0	11.0	16.0	7.0	9.0	11.0	11.0	6.0	14.0	5.0	8.0	7.0	12.0	11.0	16.0	13.0	13.0	9.0	13.0	11.0	13.0	15.0	13.0	3.0	12.0	7.0	14.0
hsa-miR-661	9.0	16.0	11.0	9.0	3.0	5.0	11.0	6.0	7.0	2.0	5.0	8.0	4.0	8.0	7.0	11.0	9.0	3.0	5.0	10.0	13.0	11.0	8.0	13.0	14.0	10.0	15.0	12.0	17.0	6.0	9.0	10.0	13.0	11.0	8.0	13.0	14.0	14.0	11.0	10.0	10.0	4.0	9.0	7.0	19.0	10.0	3.0	6.0	17.0
hsa-miR-1185-1-3p	8.0	5.0	12.0	8.0	11.0	6.0	8.0	10.0	12.0	8.0	8.0	8.0	15.0	4.0	10.0	12.0	8.0	11.0	6.0	3.0	4.0	14.0	6.0	5.0	11.0	6.0	8.0	13.0	5.0	15.0	7.0	3.0	4.0	14.0	6.0	5.0	11.0	7.0	12.0	10.0	11.0	9.0	16.0	10.0	14.0	5.0	9.0	6.0	5.0
hsa-miR-573	4.0	14.0	9.0	3.0	15.0	6.0	6.0	9.0	7.0	10.0	10.0	21.0	8.0	6.0	14.0	9.0	3.0	15.0	6.0	6.0	8.0	12.0	15.0	18.0	17.0	10.0	21.0	14.0	16.0	10.0	16.0	6.0	8.0	12.0	15.0	18.0	17.0	8.0	17.0	12.0	9.0	7.0	17.0	10.0	17.0	12.0	7.0	7.0	18.0
hsa-miR-486-3p	24.0	24.0	128.0	131.0	104.0	27.0	24.0	31.0	105.0	102.0	29.0	22.0	238.0	56.0	24.0	128.0	131.0	104.0	27.0	33.0	59.0	331.0	106.0	62.0	75.0	39.0	40.0	84.0	46.0	149.0	48.0	33.0	59.0	331.0	106.0	62.0	75.0	60.0	33.0	40.0	87.0	103.0	50.0	61.0	38.0	42.0	43.0	74.0	88.0
hsa-miR-382-3p	6.0	12.0	7.0	11.0	7.0	4.0	5.0	12.0	10.0	10.0	13.0	14.0	11.0	11.0	12.0	7.0	11.0	7.0	4.0	10.0	7.0	15.0	11.0	13.0	15.0	7.0	9.0	7.0	9.0	13.0	6.0	10.0	7.0	15.0	11.0	13.0	15.0	10.0	10.0	15.0	11.0	14.0	12.0	12.0	6.0	10.0	12.0	6.0	14.0
hsa-miR-566	9.0	11.0	4.0	8.0	7.0	8.0	12.0	13.0	8.0	9.0	9.0	17.0	7.0	9.0	8.0	4.0	8.0	7.0	8.0	8.0	8.0	11.0	12.0	5.0	10.0	11.0	16.0	9.0	21.0	10.0	9.0	8.0	8.0	11.0	12.0	5.0	10.0	12.0	13.0	12.0	9.0	7.0	19.0	10.0	15.0	7.0	9.0	8.0	19.0
hsa-miR-508-3p	9.0	17.0	4.0	5.0	13.0	10.0	11.0	12.0	9.0	19.0	12.0	16.0	8.0	7.0	18.0	4.0	5.0	13.0	10.0	8.0	13.0	14.0	17.0	20.0	11.0	16.0	11.0	10.0	13.0	14.0	9.0	8.0	13.0	14.0	17.0	20.0	11.0	9.0	5.0	7.0	5.0	11.0	13.0	8.0	16.0	9.0	10.0	9.0	14.0
hsa-miR-411-5p	12.0	11.0	35.0	18.0	63.0	9.0	11.0	19.0	10.0	22.0	6.0	11.0	18.0	17.0	23.0	35.0	18.0	63.0	9.0	8.0	12.0	43.0	20.0	20.0	23.0	15.0	15.0	6.0	12.0	29.0	15.0	8.0	12.0	43.0	20.0	20.0	23.0	15.0	10.0	10.0	16.0	17.0	53.0	24.0	30.0	9.0	25.0	20.0	16.0
hsa-miR-433-3p	14.0	24.0	76.0	56.0	65.0	13.0	20.0	21.0	45.0	22.0	10.0	19.0	58.0	37.0	19.0	76.0	56.0	65.0	13.0	16.0	20.0	174.0	28.0	30.0	76.0	19.0	18.0	15.0	23.0	64.0	33.0	16.0	20.0	174.0	28.0	30.0	76.0	20.0	22.0	25.0	26.0	36.0	48.0	27.0	27.0	23.0	38.0	17.0	27.0
hsa-miR-590-3p	4.0	10.0	7.0	9.0	6.0	8.0	4.0	8.0	4.0	7.0	16.0	11.0	6.0	3.0	8.0	7.0	9.0	6.0	8.0	13.0	7.0	13.0	6.0	5.0	11.0	7.0	14.0	9.0	15.0	4.0	2.0	13.0	7.0	13.0	6.0	5.0	11.0	8.0	9.0	8.0	12.0	7.0	11.0	6.0	15.0	5.0	7.0	3.0	13.0
hsa-miR-663a	9.0	15.0	17.0	11.0	11.0	12.0	16.0	13.0	15.0	14.0	13.0	17.0	10.0	19.0	12.0	17.0	11.0	11.0	12.0	8.0	11.0	17.0	20.0	13.0	16.0	19.0	10.0	13.0	22.0	9.0	15.0	8.0	11.0	17.0	20.0	13.0	16.0	16.0	13.0	18.0	17.0	14.0	24.0	8.0	13.0	11.0	8.0	15.0	18.0
hsa-miR-638	19.0	7.0	10.0	13.0	9.0	1.0	7.0	8.0	7.0	9.0	8.0	11.0	4.0	9.0	7.0	10.0	13.0	9.0	1.0	8.0	5.0	13.0	14.0	13.0	13.0	12.0	14.0	15.0	14.0	8.0	14.0	8.0	5.0	13.0	14.0	13.0	13.0	25.0	18.0	10.0	11.0	11.0	13.0	7.0	8.0	17.0	5.0	11.0	17.0
hsa-miR-4455	18.0	13.0	20.0	16.0	15.0	6.0	13.0	14.0	23.0	12.0	13.0	23.0	24.0	11.0	21.0	20.0	16.0	15.0	6.0	10.0	17.0	23.0	14.0	17.0	17.0	19.0	23.0	13.0	26.0	11.0	17.0	10.0	17.0	23.0	14.0	17.0	17.0	16.0	30.0	13.0	25.0	18.0	24.0	20.0	19.0	12.0	13.0	23.0	18.0
hsa-let-7f-5p	51.0	65.0	451.0	163.0	342.0	17.0	15.0	102.0	249.0	87.0	22.0	35.0	879.0	94.0	19.0	451.0	163.0	342.0	17.0	15.0	43.0	401.0	111.0	52.0	116.0	21.0	63.0	34.0	59.0	297.0	52.0	15.0	43.0	401.0	111.0	52.0	116.0	30.0	58.0	21.0	98.0	64.0	100.0	39.0	28.0	51.0	86.0	33.0	105.0
hsa-miR-1-5p	7.0	11.0	13.0	4.0	9.0	8.0	7.0	27.0	11.0	10.0	13.0	10.0	11.0	13.0	11.0	13.0	4.0	9.0	8.0	11.0	13.0	10.0	9.0	15.0	12.0	7.0	6.0	8.0	21.0	12.0	9.0	11.0	13.0	10.0	9.0	15.0	12.0	13.0	17.0	16.0	13.0	7.0	15.0	13.0	20.0	7.0	14.0	11.0	15.0
hsa-miR-766-3p	12.0	18.0	14.0	16.0	15.0	11.0	11.0	17.0	10.0	19.0	16.0	14.0	10.0	21.0	21.0	14.0	16.0	15.0	11.0	14.0	9.0	18.0	25.0	17.0	24.0	15.0	19.0	10.0	25.0	19.0	14.0	14.0	9.0	18.0	25.0	17.0	24.0	28.0	23.0	29.0	18.0	11.0	23.0	24.0	18.0	24.0	21.0	11.0	20.0
hsa-miR-641	4.0	8.0	10.0	10.0	9.0	10.0	9.0	10.0	11.0	13.0	4.0	14.0	8.0	6.0	13.0	10.0	10.0	9.0	10.0	7.0	14.0	15.0	13.0	10.0	15.0	12.0	12.0	13.0	17.0	12.0	9.0	7.0	14.0	15.0	13.0	10.0	15.0	15.0	10.0	8.0	17.0	14.0	14.0	11.0	25.0	6.0	6.0	14.0	9.0
hsa-miR-211-3p	7.0	10.0	9.0	11.0	9.0	5.0	7.0	8.0	6.0	4.0	5.0	15.0	7.0	5.0	6.0	9.0	11.0	9.0	5.0	8.0	13.0	16.0	14.0	16.0	10.0	10.0	9.0	10.0	15.0	7.0	10.0	8.0	13.0	16.0	14.0	16.0	10.0	13.0	13.0	14.0	19.0	8.0	16.0	10.0	21.0	8.0	9.0	11.0	19.0
hsa-miR-323b-5p	8.0	4.0	9.0	6.0	7.0	7.0	5.0	6.0	4.0	3.0	7.0	8.0	6.0	6.0	5.0	9.0	6.0	7.0	7.0	7.0	5.0	7.0	11.0	10.0	15.0	9.0	6.0	6.0	10.0	4.0	10.0	7.0	5.0	7.0	11.0	10.0	15.0	11.0	4.0	10.0	9.0	7.0	17.0	10.0	10.0	7.0	4.0	6.0	10.0
hsa-miR-92a-1-5p	7.0	11.0	14.0	7.0	8.0	6.0	5.0	7.0	12.0	13.0	9.0	17.0	9.0	12.0	9.0	14.0	7.0	8.0	6.0	12.0	5.0	16.0	13.0	12.0	11.0	14.0	21.0	7.0	13.0	11.0	4.0	12.0	5.0	16.0	13.0	12.0	11.0	13.0	11.0	4.0	9.0	10.0	9.0	11.0	15.0	9.0	4.0	4.0	20.0
hsa-miR-548ad-3p	7.0	13.0	10.0	10.0	8.0	6.0	12.0	7.0	7.0	8.0	13.0	10.0	13.0	8.0	13.0	10.0	10.0	8.0	6.0	6.0	15.0	12.0	9.0	11.0	11.0	14.0	7.0	7.0	17.0	11.0	5.0	6.0	15.0	12.0	9.0	11.0	11.0	12.0	10.0	8.0	9.0	13.0	14.0	12.0	16.0	13.0	8.0	6.0	14.0
hsa-miR-7-5p	26.0	35.0	196.0	93.0	49.0	7.0	27.0	70.0	96.0	29.0	30.0	64.0	164.0	24.0	22.0	196.0	93.0	49.0	7.0	26.0	22.0	353.0	144.0	45.0	32.0	23.0	85.0	105.0	114.0	95.0	33.0	26.0	22.0	353.0	144.0	45.0	32.0	53.0	42.0	42.0	140.0	62.0	54.0	12.0	24.0	44.0	45.0	100.0	127.0
hsa-miR-562	10.0	8.0	6.0	13.0	10.0	4.0	5.0	9.0	6.0	9.0	2.0	11.0	4.0	6.0	7.0	6.0	13.0	10.0	4.0	7.0	7.0	18.0	8.0	11.0	15.0	4.0	12.0	6.0	13.0	1.0	5.0	7.0	7.0	18.0	8.0	11.0	15.0	6.0	12.0	8.0	14.0	7.0	14.0	4.0	8.0	8.0	5.0	6.0	14.0
hsa-miR-296-5p	29.0	24.0	137.0	118.0	49.0	14.0	26.0	53.0	114.0	76.0	19.0	43.0	215.0	15.0	31.0	137.0	118.0	49.0	14.0	26.0	40.0	309.0	108.0	28.0	37.0	30.0	67.0	93.0	93.0	110.0	40.0	26.0	40.0	309.0	108.0	28.0	37.0	37.0	39.0	24.0	76.0	91.0	49.0	19.0	20.0	61.0	28.0	94.0	131.0
hsa-miR-548ak	10.0	15.0	10.0	13.0	14.0	7.0	8.0	10.0	7.0	10.0	10.0	12.0	7.0	9.0	10.0	10.0	13.0	14.0	7.0	13.0	10.0	4.0	11.0	10.0	19.0	10.0	12.0	13.0	21.0	7.0	9.0	13.0	10.0	4.0	11.0	10.0	19.0	10.0	12.0	5.0	13.0	7.0	20.0	5.0	14.0	11.0	6.0	6.0	9.0
hsa-miR-544a	10.0	18.0	13.0	8.0	14.0	8.0	12.0	9.0	10.0	12.0	8.0	13.0	11.0	4.0	8.0	13.0	8.0	14.0	8.0	14.0	9.0	9.0	15.0	11.0	11.0	14.0	13.0	10.0	21.0	7.0	9.0	14.0	9.0	9.0	15.0	11.0	11.0	18.0	11.0	5.0	10.0	16.0	12.0	8.0	21.0	3.0	11.0	13.0	16.0
hsa-miR-361-5p	57.0	31.0	178.0	150.0	102.0	31.0	37.0	94.0	194.0	124.0	32.0	47.0	276.0	53.0	24.0	178.0	150.0	102.0	31.0	33.0	58.0	318.0	65.0	58.0	69.0	32.0	45.0	77.0	53.0	205.0	47.0	33.0	58.0	318.0	65.0	58.0	69.0	26.0	43.0	23.0	62.0	65.0	65.0	31.0	26.0	48.0	51.0	99.0	67.0
hsa-miR-181c-5p	5.0	10.0	7.0	10.0	18.0	4.0	11.0	8.0	4.0	10.0	7.0	14.0	11.0	5.0	8.0	7.0	10.0	18.0	4.0	8.0	10.0	18.0	10.0	6.0	9.0	16.0	15.0	7.0	13.0	5.0	10.0	8.0	10.0	18.0	10.0	6.0	9.0	13.0	11.0	12.0	14.0	10.0	12.0	8.0	11.0	7.0	7.0	10.0	14.0
hsa-miR-203a-3p	11.0	7.0	12.0	10.0	7.0	11.0	19.0	15.0	5.0	15.0	10.0	20.0	6.0	12.0	5.0	12.0	10.0	7.0	11.0	14.0	14.0	6.0	11.0	14.0	8.0	15.0	17.0	10.0	16.0	9.0	11.0	14.0	14.0	6.0	11.0	14.0	8.0	15.0	14.0	10.0	12.0	13.0	11.0	9.0	14.0	9.0	5.0	10.0	16.0
hsa-miR-614	7.0	9.0	7.0	14.0	10.0	6.0	9.0	6.0	8.0	2.0	15.0	10.0	2.0	6.0	6.0	7.0	14.0	10.0	6.0	9.0	10.0	9.0	17.0	10.0	19.0	6.0	13.0	6.0	13.0	8.0	8.0	9.0	10.0	9.0	17.0	10.0	19.0	14.0	11.0	4.0	18.0	3.0	14.0	14.0	21.0	11.0	5.0	7.0	10.0
hsa-miR-513c-5p	6.0	10.0	5.0	3.0	6.0	5.0	10.0	7.0	7.0	8.0	11.0	10.0	3.0	10.0	15.0	5.0	3.0	6.0	5.0	9.0	15.0	11.0	12.0	10.0	14.0	5.0	11.0	6.0	17.0	10.0	16.0	9.0	15.0	11.0	12.0	10.0	14.0	18.0	8.0	8.0	18.0	5.0	21.0	9.0	14.0	9.0	10.0	8.0	19.0
hsa-miR-520e	10.0	5.0	12.0	4.0	10.0	9.0	9.0	8.0	13.0	5.0	10.0	17.0	8.0	10.0	16.0	12.0	4.0	10.0	9.0	5.0	7.0	7.0	19.0	11.0	14.0	11.0	7.0	6.0	15.0	5.0	12.0	5.0	7.0	7.0	19.0	11.0	14.0	15.0	9.0	10.0	16.0	7.0	17.0	7.0	13.0	9.0	9.0	7.0	14.0
hsa-miR-1252-5p	1.0	2.0	5.0	6.0	6.0	8.0	6.0	6.0	6.0	1.0	5.0	10.0	6.0	4.0	5.0	5.0	6.0	6.0	8.0	8.0	4.0	8.0	4.0	5.0	9.0	7.0	5.0	9.0	11.0	7.0	8.0	8.0	4.0	8.0	4.0	5.0	9.0	10.0	9.0	14.0	16.0	7.0	8.0	6.0	8.0	5.0	8.0	5.0	12.0
hsa-miR-4448	3.0	5.0	6.0	5.0	8.0	4.0	8.0	8.0	7.0	4.0	6.0	7.0	6.0	11.0	13.0	6.0	5.0	8.0	4.0	10.0	2.0	4.0	9.0	6.0	7.0	5.0	5.0	5.0	12.0	7.0	5.0	10.0	2.0	4.0	9.0	6.0	7.0	15.0	8.0	10.0	5.0	4.0	7.0	6.0	10.0	7.0	3.0	9.0	11.0
hsa-miR-892b	9.0	10.0	3.0	9.0	7.0	7.0	11.0	7.0	4.0	6.0	7.0	9.0	7.0	7.0	6.0	3.0	9.0	7.0	7.0	2.0	2.0	13.0	6.0	6.0	12.0	10.0	9.0	9.0	12.0	2.0	8.0	2.0	2.0	13.0	6.0	6.0	12.0	8.0	9.0	2.0	7.0	8.0	11.0	10.0	18.0	5.0	3.0	2.0	13.0
hsa-miR-874-3p	8.0	13.0	15.0	9.0	11.0	9.0	8.0	3.0	10.0	14.0	7.0	13.0	11.0	14.0	19.0	15.0	9.0	11.0	9.0	10.0	11.0	17.0	15.0	12.0	18.0	10.0	10.0	12.0	16.0	3.0	14.0	10.0	11.0	17.0	15.0	12.0	18.0	11.0	5.0	20.0	12.0	7.0	17.0	12.0	14.0	3.0	7.0	11.0	11.0
hsa-miR-134-5p+hsa-miR-6728-5p	5.0	11.0	5.0	11.0	11.0	6.0	12.0	4.0	11.0	7.0	10.0	5.0	9.0	8.0	8.0	5.0	11.0	11.0	6.0	2.0	8.0	9.0	12.0	7.0	9.0	10.0	9.0	6.0	8.0	10.0	10.0	2.0	8.0	9.0	12.0	7.0	9.0	8.0	8.0	12.0	8.0	10.0	15.0	6.0	14.0	5.0	5.0	5.0	11.0
hsa-miR-4431	7.0	12.0	4.0	7.0	11.0	7.0	15.0	13.0	13.0	5.0	11.0	15.0	6.0	8.0	9.0	4.0	7.0	11.0	7.0	6.0	13.0	12.0	13.0	9.0	15.0	10.0	7.0	9.0	15.0	12.0	6.0	6.0	13.0	12.0	13.0	9.0	15.0	16.0	8.0	9.0	13.0	9.0	17.0	13.0	18.0	8.0	9.0	15.0	9.0
hsa-miR-761	7.0	8.0	8.0	14.0	11.0	11.0	12.0	10.0	12.0	5.0	8.0	11.0	12.0	14.0	20.0	8.0	14.0	11.0	11.0	15.0	14.0	12.0	21.0	14.0	32.0	17.0	11.0	15.0	18.0	8.0	15.0	15.0	14.0	12.0	21.0	14.0	32.0	19.0	19.0	15.0	16.0	12.0	28.0	18.0	35.0	14.0	14.0	7.0	20.0
hsa-miR-6511a-5p	3.0	5.0	5.0	8.0	6.0	5.0	3.0	10.0	6.0	7.0	6.0	3.0	6.0	3.0	3.0	5.0	8.0	6.0	5.0	2.0	4.0	6.0	6.0	6.0	8.0	5.0	9.0	3.0	4.0	5.0	7.0	2.0	4.0	6.0	6.0	6.0	8.0	3.0	8.0	8.0	3.0	5.0	10.0	5.0	3.0	6.0	5.0	5.0	5.0
hsa-miR-1304-3p	8.0	14.0	14.0	9.0	7.0	8.0	8.0	9.0	8.0	15.0	9.0	10.0	10.0	12.0	11.0	14.0	9.0	7.0	8.0	8.0	11.0	11.0	13.0	13.0	8.0	10.0	11.0	7.0	5.0	6.0	12.0	8.0	11.0	11.0	13.0	13.0	8.0	12.0	11.0	8.0	15.0	8.0	10.0	7.0	9.0	8.0	8.0	4.0	17.0
hsa-miR-128-2-5p	4.0	10.0	8.0	9.0	6.0	8.0	6.0	9.0	14.0	6.0	8.0	10.0	4.0	6.0	7.0	8.0	9.0	6.0	8.0	6.0	8.0	6.0	8.0	8.0	14.0	6.0	12.0	5.0	13.0	7.0	8.0	6.0	8.0	6.0	8.0	8.0	14.0	9.0	15.0	7.0	10.0	5.0	7.0	10.0	12.0	7.0	6.0	7.0	13.0
hsa-miR-30d-5p	108.0	79.0	486.0	213.0	330.0	39.0	73.0	146.0	195.0	184.0	52.0	71.0	374.0	80.0	26.0	486.0	213.0	330.0	39.0	40.0	51.0	831.0	98.0	96.0	85.0	67.0	86.0	91.0	106.0	230.0	86.0	40.0	51.0	831.0	98.0	96.0	85.0	61.0	124.0	33.0	99.0	125.0	122.0	79.0	35.0	84.0	100.0	108.0	155.0
hsa-miR-378c	7.0	7.0	11.0	9.0	9.0	4.0	7.0	9.0	8.0	8.0	9.0	10.0	8.0	9.0	6.0	11.0	9.0	9.0	4.0	3.0	6.0	4.0	7.0	10.0	3.0	12.0	10.0	10.0	14.0	6.0	8.0	3.0	6.0	4.0	7.0	10.0	3.0	12.0	22.0	6.0	8.0	5.0	13.0	7.0	12.0	9.0	9.0	6.0	8.0
hsa-miR-655-3p	4.0	7.0	11.0	8.0	6.0	5.0	12.0	5.0	9.0	7.0	12.0	9.0	7.0	7.0	12.0	11.0	8.0	6.0	5.0	7.0	3.0	9.0	4.0	7.0	9.0	7.0	10.0	7.0	23.0	9.0	8.0	7.0	3.0	9.0	4.0	7.0	9.0	9.0	10.0	10.0	6.0	6.0	4.0	6.0	10.0	5.0	6.0	9.0	12.0
hsa-miR-99b-5p	18.0	9.0	26.0	34.0	70.0	13.0	11.0	21.0	22.0	13.0	13.0	17.0	26.0	27.0	9.0	26.0	34.0	70.0	13.0	14.0	18.0	35.0	22.0	19.0	37.0	22.0	21.0	20.0	25.0	21.0	23.0	14.0	18.0	35.0	22.0	19.0	37.0	26.0	27.0	17.0	16.0	44.0	28.0	34.0	33.0	18.0	25.0	20.0	33.0
hsa-miR-4532	161.0	24.0	52.0	12.0	49.0	13.0	22.0	43.0	39.0	69.0	47.0	28.0	30.0	13.0	9.0	52.0	12.0	49.0	13.0	41.0	28.0	23.0	10.0	18.0	12.0	34.0	12.0	18.0	20.0	64.0	14.0	41.0	28.0	23.0	10.0	18.0	12.0	24.0	42.0	21.0	32.0	17.0	25.0	24.0	38.0	25.0	24.0	53.0	39.0
hsa-miR-206	159.0	273.0	19.0	14.0	51.0	8.0	116.0	446.0	12.0	56.0	421.0	125.0	21.0	29.0	93.0	19.0	14.0	51.0	8.0	211.0	112.0	17.0	21.0	164.0	25.0	355.0	165.0	206.0	113.0	31.0	48.0	211.0	112.0	17.0	21.0	164.0	25.0	162.0	428.0	81.0	105.0	23.0	49.0	31.0	92.0	163.0	14.0	201.0	451.0
hsa-miR-1269b	5.0	2.0	5.0	10.0	10.0	5.0	4.0	6.0	5.0	7.0	7.0	2.0	7.0	12.0	11.0	5.0	10.0	10.0	5.0	1.0	9.0	10.0	6.0	6.0	15.0	11.0	4.0	9.0	10.0	11.0	9.0	1.0	9.0	10.0	6.0	6.0	15.0	19.0	8.0	15.0	6.0	4.0	13.0	7.0	12.0	5.0	10.0	4.0	6.0
hsa-miR-510-5p	8.0	9.0	4.0	5.0	8.0	1.0	5.0	8.0	10.0	8.0	7.0	5.0	6.0	4.0	5.0	4.0	5.0	8.0	1.0	2.0	8.0	5.0	9.0	13.0	13.0	7.0	8.0	11.0	10.0	9.0	8.0	2.0	8.0	5.0	9.0	13.0	13.0	4.0	9.0	4.0	17.0	11.0	20.0	5.0	14.0	4.0	5.0	3.0	11.0
hsa-miR-628-5p	8.0	7.0	8.0	15.0	7.0	7.0	8.0	5.0	10.0	9.0	4.0	14.0	12.0	10.0	7.0	8.0	15.0	7.0	7.0	10.0	8.0	10.0	11.0	8.0	10.0	7.0	7.0	13.0	8.0	13.0	11.0	10.0	8.0	10.0	11.0	8.0	10.0	11.0	10.0	12.0	10.0	9.0	17.0	4.0	15.0	8.0	4.0	8.0	7.0
hsa-miR-2278	4.0	6.0	10.0	5.0	6.0	5.0	5.0	8.0	4.0	1.0	8.0	8.0	5.0	4.0	7.0	10.0	5.0	6.0	5.0	3.0	3.0	5.0	6.0	2.0	11.0	3.0	4.0	3.0	22.0	2.0	6.0	3.0	3.0	5.0	6.0	2.0	11.0	8.0	2.0	13.0	8.0	3.0	13.0	10.0	9.0	5.0	6.0	5.0	9.0
hsa-miR-1296-5p	4.0	11.0	10.0	5.0	7.0	3.0	7.0	8.0	1.0	3.0	2.0	6.0	12.0	2.0	9.0	10.0	5.0	7.0	3.0	6.0	7.0	7.0	13.0	12.0	9.0	8.0	13.0	7.0	11.0	7.0	7.0	6.0	7.0	7.0	13.0	12.0	9.0	5.0	11.0	8.0	20.0	3.0	15.0	8.0	17.0	5.0	5.0	4.0	7.0
hsa-miR-135a-5p	7.0	10.0	3.0	9.0	6.0	6.0	6.0	10.0	11.0	7.0	12.0	13.0	8.0	8.0	15.0	3.0	9.0	6.0	6.0	8.0	11.0	21.0	8.0	10.0	15.0	10.0	15.0	17.0	9.0	13.0	9.0	8.0	11.0	21.0	8.0	10.0	15.0	9.0	6.0	5.0	14.0	5.0	15.0	10.0	13.0	11.0	6.0	10.0	15.0
hsa-miR-664b-5p	3.0	6.0	4.0	3.0	2.0	3.0	4.0	7.0	2.0	3.0	3.0	4.0	5.0	7.0	4.0	4.0	3.0	2.0	3.0	4.0	3.0	6.0	6.0	3.0	2.0	10.0	6.0	2.0	5.0	3.0	4.0	4.0	3.0	6.0	6.0	3.0	2.0	4.0	3.0	2.0	2.0	3.0	4.0	4.0	9.0	8.0	0.0	3.0	5.0
hsa-miR-483-5p	4.0	0.0	4.0	2.0	7.0	4.0	4.0	7.0	10.0	3.0	6.0	4.0	1.0	3.0	3.0	4.0	2.0	7.0	4.0	2.0	7.0	3.0	7.0	10.0	4.0	8.0	7.0	4.0	7.0	3.0	7.0	2.0	7.0	3.0	7.0	10.0	4.0	2.0	3.0	5.0	4.0	8.0	7.0	4.0	8.0	8.0	4.0	5.0	9.0
hsa-miR-125a-5p	15.0	17.0	17.0	21.0	46.0	9.0	10.0	20.0	19.0	12.0	15.0	29.0	22.0	22.0	12.0	17.0	21.0	46.0	9.0	17.0	8.0	38.0	7.0	17.0	36.0	13.0	16.0	18.0	29.0	29.0	14.0	17.0	8.0	38.0	7.0	17.0	36.0	17.0	22.0	5.0	18.0	99.0	49.0	81.0	9.0	29.0	27.0	14.0	33.0
hsa-miR-3140-5p	6.0	6.0	5.0	5.0	8.0	5.0	11.0	5.0	3.0	9.0	3.0	8.0	7.0	6.0	7.0	5.0	5.0	8.0	5.0	7.0	10.0	4.0	8.0	6.0	10.0	12.0	14.0	8.0	13.0	3.0	5.0	7.0	10.0	4.0	8.0	6.0	10.0	6.0	7.0	5.0	10.0	5.0	11.0	11.0	10.0	8.0	9.0	6.0	7.0
hsa-miR-3916	4.0	8.0	8.0	5.0	9.0	5.0	9.0	4.0	8.0	4.0	3.0	11.0	4.0	5.0	5.0	8.0	5.0	9.0	5.0	7.0	2.0	9.0	5.0	5.0	10.0	5.0	7.0	12.0	11.0	7.0	9.0	7.0	2.0	9.0	5.0	5.0	10.0	11.0	3.0	10.0	8.0	4.0	11.0	8.0	10.0	4.0	4.0	6.0	14.0
hsa-miR-1255b-5p	15.0	19.0	15.0	21.0	15.0	16.0	22.0	16.0	18.0	12.0	18.0	21.0	13.0	14.0	23.0	15.0	21.0	15.0	16.0	19.0	21.0	16.0	13.0	21.0	21.0	21.0	12.0	16.0	24.0	24.0	11.0	19.0	21.0	16.0	13.0	21.0	21.0	15.0	8.0	12.0	16.0	10.0	16.0	20.0	18.0	12.0	13.0	22.0	18.0
hsa-miR-651-3p	8.0	8.0	8.0	3.0	12.0	4.0	10.0	8.0	6.0	5.0	5.0	16.0	10.0	3.0	7.0	8.0	3.0	12.0	4.0	5.0	2.0	9.0	12.0	9.0	6.0	5.0	12.0	7.0	18.0	5.0	13.0	5.0	2.0	9.0	12.0	9.0	6.0	14.0	6.0	5.0	9.0	8.0	18.0	6.0	8.0	5.0	5.0	5.0	10.0
hsa-miR-629-5p	13.0	15.0	16.0	13.0	9.0	16.0	15.0	9.0	6.0	6.0	16.0	22.0	7.0	8.0	18.0	16.0	13.0	9.0	16.0	6.0	11.0	14.0	10.0	17.0	19.0	12.0	31.0	5.0	38.0	5.0	11.0	6.0	11.0	14.0	10.0	17.0	19.0	18.0	19.0	13.0	25.0	9.0	25.0	6.0	11.0	10.0	12.0	10.0	11.0
hsa-miR-3065-5p	71.0	104.0	76.0	61.0	91.0	62.0	85.0	121.0	64.0	77.0	58.0	122.0	78.0	78.0	93.0	76.0	61.0	91.0	62.0	63.0	57.0	82.0	82.0	92.0	82.0	72.0	107.0	67.0	75.0	88.0	64.0	63.0	57.0	82.0	82.0	92.0	82.0	55.0	91.0	67.0	77.0	76.0	85.0	80.0	103.0	120.0	72.0	69.0	136.0
hsa-miR-520b	5.0	7.0	8.0	10.0	5.0	6.0	8.0	2.0	10.0	6.0	6.0	8.0	5.0	6.0	7.0	8.0	10.0	5.0	6.0	6.0	4.0	5.0	13.0	3.0	3.0	7.0	9.0	6.0	6.0	4.0	7.0	6.0	4.0	5.0	13.0	3.0	3.0	10.0	6.0	6.0	6.0	5.0	10.0	10.0	10.0	10.0	7.0	4.0	6.0
hsa-miR-181b-5p+hsa-miR-181d-5p	15.0	18.0	25.0	32.0	32.0	9.0	8.0	14.0	19.0	13.0	10.0	10.0	34.0	12.0	12.0	25.0	32.0	32.0	9.0	11.0	14.0	29.0	10.0	13.0	23.0	9.0	4.0	8.0	11.0	29.0	24.0	11.0	14.0	29.0	10.0	13.0	23.0	13.0	16.0	14.0	19.0	14.0	26.0	10.0	27.0	7.0	24.0	14.0	14.0
hsa-miR-3605-3p	6.0	7.0	4.0	8.0	13.0	6.0	4.0	14.0	3.0	2.0	7.0	10.0	6.0	3.0	10.0	4.0	8.0	13.0	6.0	4.0	7.0	8.0	12.0	8.0	11.0	7.0	9.0	4.0	8.0	8.0	10.0	4.0	7.0	8.0	12.0	8.0	11.0	7.0	9.0	4.0	4.0	10.0	12.0	5.0	13.0	6.0	4.0	4.0	11.0
hsa-miR-548d-3p	8.0	31.0	15.0	14.0	9.0	11.0	21.0	19.0	18.0	14.0	15.0	29.0	15.0	20.0	14.0	15.0	14.0	9.0	11.0	17.0	11.0	21.0	18.0	17.0	16.0	10.0	23.0	10.0	36.0	13.0	14.0	17.0	11.0	21.0	18.0	17.0	16.0	14.0	11.0	16.0	27.0	11.0	20.0	13.0	15.0	16.0	4.0	7.0	26.0
hsa-miR-494-5p	9.0	7.0	10.0	5.0	11.0	9.0	9.0	4.0	7.0	10.0	10.0	10.0	7.0	7.0	8.0	10.0	5.0	11.0	9.0	4.0	8.0	8.0	11.0	7.0	24.0	8.0	10.0	7.0	8.0	6.0	9.0	4.0	8.0	8.0	11.0	7.0	24.0	15.0	13.0	10.0	13.0	4.0	13.0	4.0	23.0	9.0	3.0	8.0	9.0
hsa-miR-624-3p	5.0	22.0	8.0	14.0	10.0	10.0	8.0	8.0	8.0	5.0	17.0	10.0	8.0	13.0	8.0	8.0	14.0	10.0	10.0	11.0	6.0	14.0	15.0	10.0	8.0	11.0	8.0	12.0	13.0	6.0	11.0	11.0	6.0	14.0	15.0	10.0	8.0	19.0	12.0	10.0	19.0	4.0	24.0	6.0	17.0	16.0	7.0	16.0	21.0
hsa-miR-221-5p	3.0	10.0	6.0	6.0	8.0	2.0	3.0	14.0	5.0	6.0	4.0	15.0	5.0	5.0	1.0	6.0	6.0	8.0	2.0	3.0	6.0	9.0	6.0	5.0	4.0	6.0	10.0	2.0	11.0	2.0	3.0	3.0	6.0	9.0	6.0	5.0	4.0	5.0	15.0	5.0	5.0	1.0	7.0	2.0	8.0	11.0	2.0	4.0	11.0
hsa-miR-520a-3p	12.0	6.0	14.0	11.0	10.0	6.0	6.0	4.0	7.0	5.0	5.0	11.0	6.0	7.0	13.0	14.0	11.0	10.0	6.0	11.0	12.0	10.0	9.0	13.0	17.0	15.0	7.0	8.0	12.0	9.0	13.0	11.0	12.0	10.0	9.0	13.0	17.0	16.0	7.0	7.0	11.0	7.0	16.0	7.0	12.0	7.0	7.0	7.0	11.0
hsa-miR-924	6.0	7.0	4.0	6.0	5.0	7.0	6.0	10.0	1.0	6.0	3.0	7.0	5.0	5.0	9.0	4.0	6.0	5.0	7.0	8.0	11.0	5.0	10.0	9.0	8.0	7.0	4.0	7.0	11.0	6.0	4.0	8.0	11.0	5.0	10.0	9.0	8.0	5.0	4.0	12.0	9.0	6.0	13.0	9.0	11.0	9.0	4.0	7.0	6.0
hsa-miR-512-3p	9.0	14.0	9.0	10.0	10.0	13.0	9.0	8.0	3.0	6.0	12.0	5.0	11.0	6.0	17.0	9.0	10.0	10.0	13.0	11.0	15.0	11.0	15.0	10.0	18.0	7.0	6.0	8.0	7.0	15.0	19.0	11.0	15.0	11.0	15.0	10.0	18.0	18.0	5.0	7.0	16.0	9.0	13.0	5.0	22.0	8.0	12.0	12.0	7.0
hsa-miR-766-5p	5.0	5.0	5.0	3.0	7.0	3.0	8.0	8.0	1.0	6.0	8.0	8.0	5.0	3.0	3.0	5.0	3.0	7.0	3.0	15.0	11.0	5.0	17.0	14.0	5.0	6.0	7.0	10.0	17.0	9.0	14.0	15.0	11.0	5.0	17.0	14.0	5.0	10.0	8.0	8.0	5.0	3.0	13.0	2.0	10.0	5.0	10.0	6.0	9.0
hsa-miR-548h-5p	5.0	11.0	5.0	11.0	7.0	9.0	6.0	5.0	12.0	4.0	8.0	8.0	5.0	4.0	11.0	5.0	11.0	7.0	9.0	3.0	3.0	11.0	11.0	8.0	8.0	10.0	9.0	5.0	13.0	6.0	11.0	3.0	3.0	11.0	11.0	8.0	8.0	13.0	10.0	3.0	12.0	4.0	17.0	9.0	8.0	7.0	9.0	4.0	10.0
hsa-miR-297	6.0	14.0	8.0	6.0	10.0	3.0	9.0	10.0	7.0	5.0	6.0	7.0	5.0	4.0	9.0	8.0	6.0	10.0	3.0	8.0	5.0	5.0	13.0	14.0	12.0	6.0	13.0	5.0	16.0	6.0	6.0	8.0	5.0	5.0	13.0	14.0	12.0	15.0	17.0	15.0	16.0	4.0	13.0	6.0	12.0	5.0	5.0	3.0	11.0
hsa-miR-9-5p	8.0	9.0	7.0	16.0	23.0	5.0	4.0	11.0	8.0	8.0	9.0	18.0	6.0	9.0	9.0	7.0	16.0	23.0	5.0	4.0	7.0	14.0	7.0	5.0	8.0	6.0	9.0	5.0	19.0	12.0	4.0	4.0	7.0	14.0	7.0	5.0	8.0	8.0	17.0	4.0	16.0	9.0	19.0	12.0	8.0	8.0	11.0	6.0	8.0
hsa-miR-30a-5p	76.0	27.0	85.0	43.0	68.0	18.0	46.0	66.0	49.0	46.0	32.0	29.0	62.0	31.0	18.0	85.0	43.0	68.0	18.0	21.0	27.0	148.0	35.0	38.0	38.0	41.0	24.0	45.0	23.0	54.0	28.0	21.0	27.0	148.0	35.0	38.0	38.0	35.0	57.0	21.0	51.0	47.0	47.0	48.0	31.0	34.0	27.0	33.0	58.0
hsa-miR-362-3p	12.0	13.0	21.0	10.0	18.0	8.0	25.0	8.0	27.0	11.0	19.0	10.0	14.0	12.0	13.0	21.0	10.0	18.0	8.0	11.0	11.0	28.0	28.0	23.0	15.0	9.0	9.0	16.0	11.0	17.0	11.0	11.0	11.0	28.0	28.0	23.0	15.0	21.0	15.0	16.0	23.0	11.0	11.0	18.0	16.0	3.0	10.0	20.0	12.0
hsa-miR-548q	7.0	14.0	12.0	13.0	10.0	13.0	9.0	13.0	10.0	11.0	8.0	11.0	14.0	11.0	10.0	12.0	13.0	10.0	13.0	21.0	10.0	13.0	12.0	15.0	20.0	4.0	11.0	13.0	13.0	14.0	9.0	21.0	10.0	13.0	12.0	15.0	20.0	16.0	9.0	11.0	9.0	3.0	12.0	8.0	18.0	14.0	6.0	14.0	18.0
hsa-miR-146b-3p	5.0	8.0	14.0	13.0	5.0	6.0	9.0	13.0	7.0	8.0	8.0	12.0	11.0	6.0	10.0	14.0	13.0	5.0	6.0	5.0	10.0	12.0	13.0	5.0	13.0	8.0	16.0	7.0	17.0	7.0	7.0	5.0	10.0	12.0	13.0	5.0	13.0	14.0	23.0	14.0	7.0	8.0	14.0	9.0	13.0	17.0	6.0	13.0	14.0
hsa-miR-182-5p	6.0	8.0	6.0	10.0	11.0	5.0	3.0	5.0	2.0	6.0	5.0	17.0	11.0	4.0	10.0	6.0	10.0	11.0	5.0	8.0	11.0	5.0	8.0	8.0	14.0	6.0	11.0	10.0	16.0	10.0	9.0	8.0	11.0	5.0	8.0	8.0	14.0	17.0	4.0	4.0	11.0	8.0	12.0	4.0	17.0	6.0	9.0	6.0	10.0
hsa-miR-1301-3p	6.0	2.0	10.0	7.0	7.0	2.0	10.0	8.0	4.0	8.0	8.0	12.0	5.0	8.0	4.0	10.0	7.0	7.0	2.0	7.0	5.0	8.0	12.0	8.0	11.0	11.0	7.0	10.0	9.0	11.0	11.0	7.0	5.0	8.0	12.0	8.0	11.0	7.0	4.0	10.0	12.0	8.0	12.0	6.0	17.0	5.0	6.0	3.0	7.0
hsa-miR-494-3p	1752.0	1922.0	2366.0	1821.0	2088.0	1812.0	1962.0	1973.0	2063.0	2214.0	1664.0	1795.0	1807.0	1512.0	1998.0	2366.0	1821.0	2088.0	1812.0	1669.0	1625.0	1697.0	1369.0	1988.0	1952.0	1985.0	1654.0	1636.0	1971.0	2307.0	1612.0	1669.0	1625.0	1697.0	1369.0	1988.0	1952.0	1745.0	1675.0	1396.0	1865.0	1571.0	2142.0	2064.0	2383.0	1936.0	1384.0	1747.0	2273.0
hsa-miR-452-5p	7.0	8.0	13.0	16.0	5.0	6.0	7.0	6.0	14.0	7.0	8.0	11.0	6.0	8.0	4.0	13.0	16.0	5.0	6.0	2.0	7.0	9.0	8.0	9.0	10.0	9.0	14.0	8.0	9.0	3.0	5.0	2.0	7.0	9.0	8.0	9.0	10.0	8.0	13.0	7.0	6.0	5.0	16.0	6.0	14.0	10.0	9.0	6.0	8.0
hsa-miR-599	4.0	6.0	8.0	9.0	16.0	8.0	6.0	10.0	7.0	9.0	7.0	10.0	3.0	9.0	10.0	8.0	9.0	16.0	8.0	7.0	6.0	10.0	9.0	7.0	8.0	9.0	10.0	5.0	11.0	5.0	11.0	7.0	6.0	10.0	9.0	7.0	8.0	10.0	10.0	9.0	12.0	5.0	15.0	13.0	17.0	7.0	8.0	5.0	12.0
hsa-miR-1286	14.0	10.0	11.0	13.0	11.0	16.0	14.0	16.0	12.0	9.0	16.0	18.0	18.0	14.0	16.0	11.0	13.0	11.0	16.0	19.0	16.0	18.0	21.0	16.0	23.0	15.0	21.0	13.0	32.0	20.0	23.0	19.0	16.0	18.0	21.0	16.0	23.0	30.0	24.0	20.0	19.0	16.0	23.0	21.0	26.0	15.0	16.0	12.0	24.0
hsa-miR-501-3p	8.0	9.0	15.0	15.0	12.0	12.0	11.0	8.0	8.0	8.0	10.0	13.0	12.0	11.0	14.0	15.0	15.0	12.0	12.0	8.0	8.0	14.0	11.0	13.0	10.0	14.0	13.0	7.0	12.0	10.0	10.0	8.0	8.0	14.0	11.0	13.0	10.0	15.0	9.0	8.0	17.0	11.0	20.0	9.0	21.0	8.0	9.0	5.0	14.0
hsa-miR-1915-3p	42.0	19.0	11.0	17.0	17.0	12.0	14.0	33.0	18.0	27.0	12.0	17.0	10.0	11.0	13.0	11.0	17.0	17.0	12.0	15.0	14.0	17.0	11.0	14.0	21.0	26.0	13.0	14.0	29.0	23.0	21.0	15.0	14.0	17.0	11.0	14.0	21.0	17.0	25.0	16.0	28.0	6.0	16.0	15.0	19.0	21.0	12.0	15.0	26.0
hsa-miR-409-5p	7.0	9.0	10.0	20.0	32.0	7.0	8.0	16.0	21.0	28.0	10.0	13.0	21.0	16.0	18.0	10.0	20.0	32.0	7.0	14.0	19.0	36.0	17.0	19.0	26.0	8.0	8.0	7.0	16.0	37.0	16.0	14.0	19.0	36.0	17.0	19.0	26.0	10.0	18.0	18.0	10.0	12.0	18.0	18.0	20.0	20.0	13.0	8.0	16.0
osa-miR442	22.0	100.0	29.0	25.0	39.0	8.0	23.0	113.0	33.0	29.0	37.0	120.0	29.0	26.0	24.0	29.0	25.0	39.0	8.0	26.0	21.0	40.0	25.0	24.0	28.0	22.0	71.0	27.0	81.0	19.0	26.0	26.0	21.0	40.0	25.0	24.0	28.0	26.0	94.0	29.0	32.0	33.0	50.0	25.0	42.0	84.0	22.0	20.0	102.0
osa-miR414	56015.0	70400.0	60601.0	44579.0	61143.0	27572.0	64375.0	68069.0	97323.0	72771.0	69398.0	77647.0	67288.0	46626.0	26715.0	60601.0	44579.0	61143.0	27572.0	37895.0	37047.0	38683.0	36454.0	49571.0	38349.0	57758.0	44808.0	52398.0	52872.0	71356.0	43944.0	37895.0	37047.0	38683.0	36454.0	49571.0	38349.0	37442.0	64805.0	28104.0	57450.0	28814.0	65206.0	48261.0	51968.0	66988.0	47319.0	77633.0	78696.0
cel-miR-254	12.0	20.0	13.0	21.0	6.0	12.0	10.0	17.0	8.0	18.0	17.0	41.0	15.0	15.0	16.0	13.0	21.0	6.0	12.0	9.0	16.0	17.0	30.0	20.0	24.0	20.0	23.0	17.0	41.0	9.0	26.0	9.0	16.0	17.0	30.0	20.0	24.0	21.0	21.0	20.0	15.0	13.0	32.0	21.0	20.0	24.0	10.0	16.0	39.0
cel-miR-248	6737.0	9312.0	5829.0	5056.0	6670.0	2220.0	5425.0	9727.0	10566.0	9267.0	7380.0	11200.0	9270.0	6231.0	3153.0	5829.0	5056.0	6670.0	2220.0	5499.0	5916.0	7675.0	7203.0	7445.0	5875.0	6424.0	6609.0	7571.0	9938.0	8290.0	7269.0	5499.0	5916.0	7675.0	7203.0	7445.0	5875.0	6337.0	9693.0	3999.0	7316.0	5360.0	7910.0	5981.0	4247.0	7433.0	5824.0	10193.0	10967.0
ath-miR159a	2074.0	2962.0	3269.0	1517.0	3240.0	1268.0	1851.0	4323.0	4254.0	3033.0	2546.0	3462.0	2891.0	1747.0	855.0	3269.0	1517.0	3240.0	1268.0	978.0	1211.0	1990.0	1047.0	1863.0	1636.0	1654.0	1931.0	1636.0	2319.0	2776.0	1447.0	978.0	1211.0	1990.0	1047.0	1863.0	1636.0	1200.0	3116.0	825.0	1638.0	904.0	2159.0	1518.0	1717.0	3521.0	1479.0	2905.0	3518.0
[truncated: 70 more columns]
