# Supplementary material for: Detection of Acute Radiation Sickness: A Feasibility Study in Non-Human Primates Circulating miRNAs for Triage in Radiological Events
Source: PLoS One. 2016 Dec 1;11(12):e0167333. doi: 10.1371/journal.pone.0167333 (PMC5132176; doi:10.1371/journal.pone.0167333)
Supplement: S4 File — Raw NanoString data for miRNA extracted from NHP plasma before and after LPS treatment. (CSV) [file pone.0167333.s004.csv]

	D0_0.0mgkg_02	D2_0.0mgkg_02	D0_0.0mgkg_01	D2_0.0mgkg_01	D0_0.7mgkg_01	D2_0.7mgkg_01	D0_2.1mgkg_01	D2_2.1mgkg_01	D0_2.1mgkg_02	D2_2.1mgkg_02	D0_2.8mgkg_02	D2_2.8mgkg_02	D0_2.8mgkg_01	D2_2.8mgkg_01
LIG_POS_B	6749.0	5487.0	7238.0	6905.0	5858.0	7030.0	7087.0	6497.0	6492.0	5953.0	7040.0	6950.0	7338.0	4342.0
LIG_NEG_C	17.0	13.0	11.0	7.0	7.0	6.0	10.0	7.0	3.0	9.0	11.0	9.0	7.0	6.0
LIG_POS_A	24874.0	19354.0	25937.0	24769.0	21204.0	25224.0	24873.0	23037.0	22893.0	22368.0	25134.0	24346.0	24979.0	15184.0
LIG_POS_C	1025.0	838.0	1260.0	1052.0	924.0	1080.0	961.0	943.0	953.0	924.0	1128.0	928.0	1010.0	783.0
LIG_NEG_B	16.0	9.0	7.0	13.0	15.0	9.0	8.0	9.0	18.0	14.0	14.0	6.0	6.0	6.0
LIG_NEG_A	20.0	17.0	11.0	10.0	11.0	10.0	7.0	5.0	11.0	11.0	8.0	8.0	8.0	10.0
POS_C(8)	2485.0	2482.0	2097.0	2216.0	1931.0	2154.0	2054.0	2053.0	1836.0	2141.0	2281.0	2069.0	2241.0	1880.0
POS_A(128)	17398.0	16499.0	11816.0	12534.0	10617.0	12089.0	11644.0	11602.0	10010.0	11718.0	12624.0	11776.0	12504.0	10630.0
POS_F(0.125)	62.0	52.0	41.0	37.0	38.0	29.0	47.0	31.0	53.0	30.0	49.0	39.0	44.0	38.0
POS_D(2)	302.0	262.0	201.0	205.0	209.0	221.0	243.0	210.0	177.0	217.0	184.0	238.0	239.0	202.0
POS_B(32)	8362.0	7835.0	7034.0	7407.0	6551.0	7274.0	6908.0	6877.0	5999.0	7119.0	7558.0	6997.0	7400.0	6381.0
POS_E(0.5)	72.0	79.0	57.0	56.0	53.0	56.0	47.0	70.0	54.0	59.0	55.0	53.0	52.0	49.0
NEG_C(0)	137.0	110.0	42.0	49.0	31.0	46.0	63.0	50.0	137.0	70.0	65.0	72.0	60.0	50.0
NEG_D(0)	18.0	14.0	8.0	4.0	9.0	11.0	9.0	11.0	15.0	7.0	10.0	15.0	10.0	12.0
NEG_E(0)	19.0	11.0	11.0	15.0	10.0	14.0	8.0	8.0	14.0	11.0	15.0	3.0	8.0	9.0
NEG_A(0)	19.0	9.0	16.0	10.0	15.0	8.0	14.0	9.0	15.0	6.0	6.0	6.0	11.0	7.0
NEG_H(0)	36.0	32.0	7.0	3.0	17.0	11.0	12.0	8.0	28.0	9.0	7.0	8.0	9.0	11.0
NEG_G(0)	32.0	14.0	11.0	14.0	25.0	3.0	10.0	11.0	21.0	11.0	20.0	13.0	9.0	7.0
NEG_F(0)	15.0	15.0	6.0	11.0	19.0	13.0	10.0	7.0	10.0	10.0	15.0	9.0	13.0	11.0
NEG_B(0)	9.0	14.0	10.0	10.0	14.0	10.0	11.0	8.0	20.0	12.0	12.0	10.0	16.0	3.0
B2M	13.0	14.0	5.0	14.0	15.0	10.0	10.0	8.0	15.0	14.0	23.0	14.0	14.0	12.0
GAPDH	198.0	159.0	154.0	172.0	148.0	214.0	143.0	185.0	200.0	139.0	153.0	147.0	137.0	134.0
RPL19	94.0	33.0	29.0	31.0	31.0	21.0	29.0	14.0	39.0	35.0	30.0	23.0	22.0	14.0
ACTB	74.0	33.0	29.0	23.0	26.0	41.0	20.0	31.0	52.0	50.0	33.0	26.0	20.0	28.0
RPLP0	52.0	15.0	19.0	29.0	21.0	23.0	16.0	24.0	25.0	32.0	29.0	16.0	10.0	15.0
hsa-miR-1257	31.0	23.0	17.0	20.0	14.0	22.0	16.0	18.0	17.0	12.0	21.0	21.0	22.0	11.0
hsa-miR-656-3p	23.0	22.0	33.0	18.0	26.0	23.0	16.0	19.0	24.0	14.0	12.0	20.0	21.0	13.0
hsa-miR-579-5p	25.0	13.0	16.0	14.0	13.0	8.0	8.0	7.0	16.0	11.0	10.0	7.0	10.0	9.0
hsa-miR-574-5p	94.0	64.0	66.0	74.0	47.0	272.0	64.0	97.0	57.0	219.0	71.0	102.0	69.0	99.0
hsa-miR-4755-5p	12.0	12.0	11.0	8.0	8.0	5.0	7.0	15.0	17.0	18.0	12.0	13.0	10.0	11.0
hsa-miR-1269a	21.0	19.0	14.0	5.0	17.0	8.0	10.0	4.0	16.0	15.0	12.0	12.0	8.0	6.0
hsa-miR-503-5p	29.0	13.0	17.0	19.0	14.0	15.0	10.0	13.0	22.0	17.0	12.0	23.0	15.0	35.0
hsa-miR-188-5p	20.0	21.0	7.0	8.0	20.0	10.0	17.0	14.0	15.0	9.0	13.0	12.0	15.0	13.0
hsa-miR-138-5p	26.0	19.0	17.0	10.0	7.0	11.0	20.0	3.0	17.0	11.0	14.0	10.0	15.0	10.0
hsa-miR-212-3p	12.0	12.0	4.0	12.0	18.0	9.0	13.0	7.0	10.0	15.0	9.0	9.0	10.0	5.0
hsa-miR-302b-3p	35.0	15.0	18.0	16.0	20.0	15.0	19.0	19.0	25.0	14.0	23.0	7.0	13.0	16.0
hsa-miR-608	23.0	16.0	10.0	18.0	19.0	7.0	7.0	16.0	17.0	15.0	17.0	17.0	17.0	11.0
hsa-miR-2053	13.0	11.0	5.0	12.0	10.0	4.0	7.0	5.0	11.0	5.0	8.0	8.0	15.0	8.0
hsa-miR-302d-3p	207.0	154.0	167.0	165.0	136.0	147.0	145.0	146.0	178.0	145.0	158.0	141.0	144.0	93.0
hsa-miR-28-5p	57.0	41.0	26.0	38.0	38.0	52.0	31.0	20.0	34.0	37.0	35.0	31.0	21.0	27.0
hsa-miR-215-5p	33.0	29.0	24.0	17.0	22.0	19.0	12.0	17.0	19.0	15.0	25.0	22.0	20.0	16.0
hsa-miR-1972	17.0	21.0	26.0	20.0	21.0	28.0	20.0	16.0	23.0	34.0	12.0	23.0	19.0	22.0
hsa-miR-379-5p	30.0	23.0	14.0	25.0	16.0	30.0	32.0	9.0	33.0	21.0	9.0	16.0	14.0	13.0
hsa-miR-30c-5p	81.0	69.0	64.0	50.0	55.0	36.0	58.0	55.0	114.0	46.0	31.0	29.0	43.0	87.0
hsa-miR-96-5p	23.0	10.0	7.0	17.0	18.0	13.0	13.0	14.0	8.0	10.0	9.0	16.0	10.0	7.0
hsa-miR-1307-3p	12.0	16.0	10.0	13.0	12.0	14.0	8.0	10.0	17.0	14.0	9.0	16.0	12.0	12.0
hsa-miR-423-3p	69.0	69.0	43.0	32.0	35.0	31.0	27.0	32.0	93.0	30.0	26.0	13.0	19.0	64.0
hsa-miR-1258	22.0	10.0	15.0	9.0	18.0	7.0	15.0	12.0	15.0	15.0	11.0	13.0	24.0	14.0
hsa-miR-518f-3p	16.0	16.0	9.0	8.0	13.0	10.0	14.0	13.0	15.0	9.0	11.0	10.0	18.0	8.0
hsa-miR-593-3p	16.0	17.0	12.0	11.0	22.0	19.0	13.0	5.0	16.0	8.0	9.0	12.0	18.0	13.0
hsa-miR-584-5p	23.0	16.0	10.0	11.0	16.0	12.0	11.0	10.0	14.0	7.0	15.0	17.0	12.0	9.0
hsa-miR-1234-3p	21.0	9.0	11.0	8.0	18.0	12.0	13.0	10.0	7.0	12.0	10.0	7.0	8.0	4.0
hsa-miR-329-5p	3.0	4.0	3.0	2.0	3.0	3.0	5.0	2.0	5.0	5.0	4.0	7.0	4.0	7.0
hsa-miR-127-3p	76.0	47.0	50.0	23.0	54.0	84.0	40.0	19.0	47.0	22.0	24.0	41.0	27.0	28.0
hsa-miR-1307-5p	15.0	16.0	3.0	7.0	25.0	7.0	10.0	8.0	14.0	5.0	15.0	13.0	13.0	12.0
hsa-miR-575	34.0	30.0	21.0	34.0	22.0	25.0	13.0	6.0	29.0	32.0	12.0	295.0	19.0	46.0
hsa-miR-125b-5p	426.0	255.0	383.0	383.0	240.0	211.0	270.0	295.0	355.0	254.0	224.0	159.0	229.0	209.0
hsa-miR-216b-5p	31.0	16.0	16.0	10.0	11.0	13.0	14.0	21.0	15.0	17.0	23.0	16.0	12.0	15.0
hsa-miR-191-5p	1333.0	999.0	694.0	826.0	584.0	904.0	681.0	908.0	1627.0	589.0	319.0	545.0	324.0	1010.0
hsa-miR-29a-3p	392.0	191.0	257.0	285.0	200.0	288.0	157.0	153.0	260.0	280.0	136.0	143.0	142.0	216.0
hsa-miR-1298-5p	22.0	13.0	8.0	12.0	14.0	8.0	11.0	10.0	18.0	13.0	11.0	10.0	19.0	13.0
hsa-miR-320a	13.0	14.0	16.0	10.0	8.0	8.0	12.0	12.0	15.0	8.0	14.0	10.0	11.0	10.0
hsa-miR-181b-2-3p	21.0	12.0	17.0	10.0	14.0	3.0	13.0	10.0	15.0	18.0	17.0	5.0	9.0	10.0
hsa-miR-140-3p	29.0	26.0	36.0	28.0	20.0	13.0	15.0	13.0	33.0	13.0	12.0	10.0	17.0	13.0
hsa-miR-149-5p	37.0	44.0	22.0	42.0	42.0	30.0	31.0	31.0	34.0	20.0	37.0	28.0	31.0	14.0
hsa-miR-340-5p	87.0	52.0	41.0	67.0	48.0	78.0	33.0	36.0	66.0	27.0	33.0	24.0	30.0	41.0
hsa-miR-371a-5p	22.0	17.0	14.0	206.0	17.0	17.0	6.0	10.0	17.0	17.0	19.0	18.0	15.0	13.0
hsa-miR-548i	19.0	18.0	14.0	7.0	17.0	24.0	13.0	15.0	19.0	16.0	12.0	12.0	16.0	10.0
hsa-miR-548ah-5p	44.0	50.0	37.0	40.0	32.0	36.0	29.0	30.0	30.0	39.0	47.0	36.0	46.0	33.0
hsa-miR-380-3p	9.0	7.0	6.0	8.0	9.0	10.0	4.0	2.0	11.0	10.0	2.0	11.0	12.0	4.0
hsa-miR-3934-5p	14.0	13.0	6.0	14.0	10.0	11.0	9.0	9.0	14.0	12.0	11.0	17.0	13.0	6.0
hsa-miR-100-5p	20.0	24.0	22.0	16.0	25.0	15.0	15.0	16.0	22.0	26.0	15.0	15.0	20.0	16.0
hsa-miR-325	20.0	21.0	13.0	14.0	17.0	7.0	14.0	11.0	19.0	12.0	20.0	17.0	12.0	7.0
hsa-miR-3180	21.0	12.0	14.0	17.0	15.0	8.0	7.0	6.0	20.0	9.0	18.0	11.0	10.0	13.0
hsa-miR-374a-5p	90.0	38.0	49.0	63.0	70.0	85.0	47.0	35.0	82.0	34.0	26.0	35.0	39.0	52.0
hsa-miR-651-5p	22.0	33.0	22.0	13.0	22.0	13.0	7.0	13.0	17.0	14.0	24.0	19.0	20.0	10.0
hsa-miR-200c-3p	29.0	22.0	17.0	16.0	21.0	19.0	17.0	10.0	9.0	15.0	23.0	33.0	18.0	15.0
hsa-miR-192-5p	48.0	44.0	39.0	45.0	41.0	50.0	42.0	51.0	54.0	36.0	54.0	40.0	50.0	34.0
hsa-miR-770-5p	14.0	21.0	10.0	6.0	20.0	6.0	13.0	11.0	16.0	7.0	8.0	6.0	11.0	9.0
hsa-miR-129-2-3p	19.0	13.0	9.0	11.0	14.0	8.0	8.0	8.0	17.0	14.0	18.0	18.0	13.0	15.0
hsa-miR-3144-3p	97.0	104.0	75.0	71.0	64.0	76.0	74.0	74.0	58.0	73.0	84.0	99.0	94.0	44.0
hsa-miR-6724-5p	18.0	13.0	8.0	18.0	16.0	8.0	12.0	12.0	13.0	12.0	20.0	12.0	11.0	12.0
hsa-miR-374a-3p	12.0	9.0	10.0	2.0	7.0	7.0	7.0	8.0	6.0	2.0	9.0	6.0	6.0	3.0
hsa-miR-103a-3p	20.0	6.0	6.0	8.0	13.0	8.0	6.0	3.0	19.0	2.0	13.0	11.0	12.0	11.0
hsa-miR-549a	23.0	16.0	24.0	25.0	22.0	15.0	13.0	20.0	29.0	15.0	18.0	19.0	23.0	22.0
hsa-miR-1236-3p	21.0	20.0	11.0	12.0	16.0	6.0	13.0	4.0	23.0	8.0	7.0	13.0	18.0	8.0
hsa-miR-139-3p	17.0	21.0	14.0	15.0	22.0	16.0	18.0	11.0	15.0	13.0	9.0	15.0	11.0	10.0
hsa-miR-595	10.0	11.0	11.0	8.0	15.0	5.0	5.0	15.0	15.0	8.0	12.0	9.0	5.0	7.0
hsa-let-7i-5p	293.0	137.0	122.0	214.0	121.0	226.0	110.0	101.0	217.0	102.0	77.0	92.0	101.0	133.0
hsa-miR-1203	12.0	7.0	5.0	13.0	15.0	13.0	18.0	9.0	18.0	10.0	17.0	7.0	11.0	8.0
hsa-miR-147a	21.0	12.0	8.0	2.0	15.0	7.0	13.0	10.0	13.0	11.0	9.0	9.0	7.0	2.0
hsa-miR-1261	20.0	28.0	8.0	9.0	12.0	18.0	6.0	9.0	22.0	9.0	18.0	15.0	24.0	9.0
hsa-miR-519d-3p	14.0	13.0	12.0	10.0	12.0	13.0	12.0	12.0	12.0	12.0	16.0	15.0	8.0	10.0
hsa-miR-620	11.0	14.0	7.0	11.0	15.0	8.0	11.0	9.0	10.0	10.0	14.0	7.0	11.0	8.0
hsa-miR-561-5p	18.0	13.0	14.0	13.0	11.0	11.0	7.0	10.0	17.0	3.0	8.0	9.0	9.0	13.0
hsa-miR-3144-5p	17.0	17.0	7.0	9.0	15.0	9.0	6.0	15.0	20.0	8.0	15.0	16.0	9.0	8.0
hsa-miR-644a	16.0	17.0	10.0	14.0	13.0	11.0	8.0	4.0	18.0	14.0	10.0	14.0	10.0	6.0
hsa-let-7b-5p	808.0	360.0	404.0	514.0	343.0	443.0	363.0	483.0	917.0	350.0	248.0	317.0	291.0	427.0
hsa-miR-193a-3p	18.0	12.0	17.0	14.0	13.0	7.0	10.0	15.0	8.0	16.0	13.0	10.0	17.0	4.0
hsa-miR-141-3p	21.0	20.0	10.0	14.0	18.0	5.0	9.0	8.0	21.0	8.0	15.0	28.0	17.0	10.0
hsa-miR-873-3p	87.0	60.0	19.0	38.0	16.0	37.0	29.0	39.0	71.0	42.0	39.0	41.0	36.0	27.0
hsa-miR-3182	12.0	14.0	9.0	10.0	13.0	12.0	13.0	7.0	13.0	5.0	10.0	5.0	10.0	6.0
hsa-miR-339-5p	33.0	18.0	7.0	14.0	12.0	6.0	13.0	9.0	21.0	9.0	10.0	20.0	4.0	16.0
hsa-miR-371b-5p	17.0	14.0	11.0	8.0	15.0	11.0	12.0	13.0	14.0	7.0	7.0	9.0	14.0	9.0
hsa-miR-92b-3p	14.0	14.0	16.0	10.0	16.0	9.0	13.0	8.0	18.0	9.0	11.0	11.0	11.0	9.0
hsa-miR-449c-5p	21.0	13.0	15.0	10.0	9.0	7.0	12.0	4.0	24.0	9.0	10.0	7.0	8.0	10.0
hsa-miR-1279	14.0	17.0	12.0	12.0	16.0	14.0	10.0	10.0	16.0	13.0	7.0	11.0	8.0	5.0
hsa-miR-155-5p	124.0	70.0	46.0	60.0	51.0	71.0	72.0	54.0	70.0	87.0	52.0	48.0	36.0	35.0
hsa-miR-1205	19.0	13.0	5.0	19.0	20.0	7.0	9.0	6.0	14.0	14.0	9.0	11.0	8.0	12.0
hsa-miR-941	18.0	11.0	2.0	5.0	21.0	6.0	9.0	12.0	11.0	8.0	11.0	11.0	10.0	8.0
hsa-miR-483-3p	16.0	23.0	14.0	12.0	19.0	11.0	9.0	5.0	26.0	14.0	19.0	8.0	11.0	10.0
hsa-miR-548ai+hsa-miR-570-5p	22.0	11.0	9.0	17.0	17.0	7.0	11.0	13.0	13.0	15.0	13.0	11.0	13.0	5.0
hsa-miR-891b	54.0	34.0	28.0	24.0	27.0	14.0	9.0	13.0	35.0	18.0	23.0	27.0	27.0	19.0
hsa-miR-489-3p	13.0	23.0	10.0	14.0	9.0	7.0	6.0	12.0	28.0	10.0	9.0	15.0	15.0	13.0
hsa-miR-503-3p	45.0	44.0	42.0	33.0	33.0	37.0	34.0	39.0	66.0	31.0	28.0	34.0	45.0	36.0
hsa-miR-4451	27.0	21.0	7.0	12.0	13.0	12.0	7.0	9.0	17.0	12.0	16.0	18.0	8.0	4.0
hsa-miR-142-3p	2296.0	568.0	969.0	988.0	846.0	1421.0	595.0	511.0	1218.0	638.0	529.0	507.0	395.0	405.0
hsa-let-7c-5p	163.0	76.0	89.0	120.0	56.0	87.0	103.0	88.0	154.0	64.0	56.0	62.0	78.0	93.0
hsa-miR-1193	18.0	7.0	4.0	10.0	12.0	7.0	13.0	9.0	15.0	6.0	12.0	10.0	11.0	13.0
hsa-miR-542-5p	26.0	13.0	10.0	12.0	12.0	8.0	8.0	7.0	16.0	10.0	12.0	8.0	12.0	7.0
hsa-miR-217	16.0	11.0	5.0	7.0	8.0	8.0	8.0	7.0	9.0	4.0	10.0	8.0	13.0	6.0
hsa-miR-125a-3p	35.0	12.0	20.0	35.0	22.0	24.0	17.0	19.0	16.0	20.0	20.0	20.0	28.0	9.0
hsa-miR-5196-5p	19.0	10.0	9.0	11.0	13.0	11.0	15.0	4.0	10.0	4.0	11.0	8.0	7.0	5.0
hsa-miR-1304-5p	24.0	7.0	8.0	7.0	13.0	13.0	10.0	4.0	12.0	2.0	7.0	9.0	9.0	5.0
hsa-miR-520d-3p	14.0	8.0	4.0	7.0	5.0	9.0	8.0	4.0	16.0	6.0	6.0	3.0	6.0	3.0
hsa-miR-34b-3p	22.0	15.0	16.0	10.0	28.0	16.0	10.0	11.0	16.0	19.0	16.0	16.0	14.0	9.0
hsa-miR-548aa+hsa-miR-548t-3p	30.0	14.0	17.0	14.0	25.0	15.0	18.0	7.0	15.0	15.0	21.0	17.0	10.0	13.0
hsa-miR-564	8.0	18.0	10.0	11.0	16.0	9.0	4.0	13.0	16.0	8.0	12.0	8.0	11.0	10.0
hsa-miR-488-3p	17.0	21.0	8.0	13.0	9.0	15.0	8.0	12.0	14.0	16.0	11.0	12.0	17.0	6.0
hsa-miR-450a-5p	35.0	19.0	17.0	23.0	15.0	25.0	11.0	16.0	27.0	16.0	20.0	19.0	17.0	26.0
hsa-miR-654-5p	32.0	29.0	17.0	25.0	24.0	20.0	30.0	22.0	35.0	19.0	23.0	17.0	21.0	17.0
hsa-miR-30b-5p	227.0	114.0	152.0	122.0	80.0	183.0	125.0	91.0	264.0	63.0	63.0	58.0	81.0	176.0
hsa-miR-592	19.0	16.0	3.0	9.0	18.0	11.0	6.0	11.0	15.0	9.0	11.0	9.0	15.0	6.0
hsa-miR-1287-5p	31.0	27.0	13.0	16.0	23.0	10.0	18.0	16.0	34.0	16.0	12.0	13.0	20.0	14.0
hsa-miR-101-3p	20.0	7.0	15.0	9.0	16.0	5.0	13.0	5.0	19.0	9.0	12.0	6.0	12.0	11.0
hsa-miR-509-3p	13.0	9.0	11.0	11.0	8.0	6.0	8.0	4.0	7.0	9.0	6.0	9.0	8.0	4.0
hsa-miR-590-5p	47.0	40.0	18.0	27.0	16.0	14.0	20.0	22.0	30.0	19.0	22.0	25.0	16.0	9.0
hsa-miR-675-5p	24.0	14.0	7.0	20.0	13.0	16.0	7.0	8.0	14.0	5.0	11.0	8.0	8.0	6.0
hsa-miR-433-5p	22.0	31.0	14.0	12.0	24.0	10.0	11.0	7.0	8.0	8.0	8.0	15.0	12.0	7.0
hsa-miR-571	14.0	18.0	10.0	7.0	9.0	16.0	10.0	17.0	11.0	9.0	6.0	7.0	13.0	9.0
hsa-miR-591	21.0	11.0	11.0	12.0	11.0	8.0	7.0	7.0	18.0	13.0	13.0	12.0	13.0	13.0
hsa-miR-889-3p	18.0	16.0	9.0	6.0	14.0	14.0	9.0	7.0	11.0	9.0	10.0	5.0	15.0	11.0
hsa-miR-587	25.0	18.0	18.0	17.0	14.0	17.0	10.0	12.0	15.0	11.0	22.0	17.0	19.0	6.0
hsa-miR-499a-3p	13.0	12.0	6.0	11.0	10.0	4.0	8.0	9.0	12.0	6.0	10.0	3.0	8.0	5.0
hsa-miR-1226-3p	20.0	22.0	14.0	14.0	10.0	14.0	7.0	7.0	16.0	11.0	11.0	11.0	18.0	9.0
hsa-miR-34c-3p	22.0	21.0	16.0	10.0	11.0	12.0	10.0	15.0	15.0	6.0	12.0	9.0	13.0	18.0
hsa-miR-424-5p	67.0	48.0	25.0	56.0	53.0	92.0	34.0	33.0	39.0	42.0	31.0	36.0	32.0	76.0
hsa-miR-1266-5p	20.0	11.0	13.0	5.0	11.0	7.0	7.0	5.0	16.0	8.0	11.0	12.0	13.0	4.0
hsa-miR-520a-5p	20.0	14.0	12.0	16.0	16.0	14.0	13.0	13.0	11.0	13.0	18.0	16.0	10.0	8.0
hsa-miR-548ar-5p	71.0	52.0	47.0	44.0	47.0	46.0	41.0	43.0	45.0	45.0	51.0	53.0	43.0	29.0
hsa-miR-640	25.0	12.0	13.0	15.0	23.0	17.0	10.0	15.0	21.0	16.0	15.0	16.0	15.0	10.0
hsa-miR-877-5p	25.0	16.0	17.0	24.0	31.0	19.0	22.0	15.0	17.0	13.0	15.0	16.0	17.0	9.0
hsa-miR-1293	14.0	15.0	17.0	8.0	14.0	15.0	11.0	10.0	11.0	4.0	6.0	15.0	14.0	13.0
hsa-miR-515-3p	19.0	15.0	12.0	17.0	18.0	12.0	10.0	11.0	19.0	13.0	10.0	17.0	11.0	8.0
hsa-miR-190a-3p	15.0	18.0	9.0	10.0	16.0	5.0	6.0	10.0	16.0	9.0	15.0	8.0	11.0	13.0
hsa-miR-302c-3p	31.0	18.0	15.0	14.0	21.0	16.0	7.0	7.0	20.0	9.0	14.0	16.0	17.0	14.0
hsa-miR-214-3p	31.0	14.0	18.0	34.0	16.0	14.0	17.0	10.0	20.0	7.0	19.0	10.0	18.0	12.0
hsa-miR-516a-3p+hsa-miR-516b-3p	18.0	18.0	10.0	14.0	13.0	7.0	11.0	7.0	21.0	6.0	13.0	10.0	12.0	9.0
hsa-miR-555	19.0	11.0	10.0	8.0	9.0	9.0	5.0	12.0	12.0	4.0	14.0	6.0	18.0	8.0
hsa-miR-339-3p	16.0	18.0	5.0	15.0	13.0	9.0	10.0	7.0	22.0	7.0	6.0	11.0	12.0	10.0
hsa-miR-21-5p	578.0	291.0	384.0	434.0	339.0	672.0	318.0	273.0	494.0	327.0	250.0	311.0	269.0	363.0
hsa-miR-4531	42.0	30.0	17.0	30.0	30.0	24.0	15.0	25.0	29.0	22.0	19.0	34.0	20.0	12.0
hsa-miR-373-3p	23.0	17.0	15.0	10.0	11.0	10.0	9.0	11.0	11.0	8.0	13.0	15.0	12.0	8.0
hsa-miR-490-3p	12.0	18.0	12.0	7.0	13.0	7.0	5.0	6.0	7.0	10.0	4.0	6.0	8.0	9.0
hsa-miR-1253	220.0	149.0	157.0	162.0	131.0	183.0	137.0	129.0	177.0	122.0	168.0	171.0	164.0	93.0
hsa-miR-665	15.0	12.0	5.0	22.0	18.0	11.0	10.0	13.0	15.0	13.0	6.0	8.0	13.0	8.0
hsa-miR-4443	88.0	87.0	40.0	48.0	24.0	20.0	37.0	29.0	71.0	33.0	31.0	40.0	46.0	37.0
hsa-miR-628-3p	15.0	19.0	12.0	11.0	9.0	12.0	8.0	10.0	10.0	7.0	13.0	6.0	10.0	16.0
hsa-miR-616-3p	13.0	19.0	13.0	10.0	9.0	4.0	6.0	6.0	10.0	7.0	16.0	6.0	9.0	7.0
hsa-miR-3928-3p	20.0	17.0	13.0	11.0	15.0	17.0	10.0	10.0	21.0	12.0	19.0	12.0	13.0	9.0
hsa-miR-196a-3p	13.0	14.0	12.0	5.0	15.0	9.0	12.0	10.0	16.0	10.0	7.0	12.0	11.0	5.0
hsa-miR-548al	40.0	33.0	21.0	16.0	19.0	15.0	24.0	11.0	33.0	13.0	24.0	21.0	19.0	12.0
hsa-miR-1287-3p	11.0	12.0	7.0	6.0	18.0	13.0	7.0	14.0	12.0	11.0	7.0	9.0	7.0	9.0
hsa-miR-1250-5p	18.0	18.0	9.0	4.0	15.0	10.0	10.0	7.0	7.0	12.0	12.0	8.0	10.0	6.0
hsa-let-7a-5p	1884.0	630.0	883.0	1006.0	765.0	1327.0	708.0	506.0	1268.0	506.0	519.0	611.0	530.0	494.0
hsa-miR-3158-3p	29.0	22.0	12.0	8.0	19.0	5.0	13.0	7.0	19.0	11.0	12.0	7.0	16.0	10.0
hsa-miR-1246	291.0	200.0	252.0	288.0	223.0	223.0	178.0	121.0	236.0	158.0	250.0	713.0	296.0	148.0
hsa-miR-190b	14.0	13.0	11.0	9.0	10.0	13.0	9.0	9.0	9.0	8.0	6.0	11.0	4.0	5.0
hsa-miR-450b-3p	31.0	20.0	15.0	15.0	17.0	8.0	18.0	9.0	15.0	7.0	14.0	22.0	18.0	14.0
hsa-miR-1827	30.0	38.0	12.0	18.0	19.0	29.0	15.0	28.0	32.0	26.0	28.0	33.0	16.0	27.0
hsa-miR-423-5p	188.0	149.0	101.0	99.0	83.0	84.0	88.0	96.0	174.0	42.0	64.0	60.0	46.0	138.0
hsa-miR-499b-3p	15.0	15.0	4.0	10.0	5.0	7.0	6.0	3.0	11.0	4.0	10.0	6.0	7.0	10.0
hsa-miR-603	31.0	17.0	23.0	25.0	18.0	23.0	20.0	14.0	24.0	10.0	24.0	20.0	23.0	17.0
hsa-miR-885-3p	21.0	13.0	11.0	22.0	17.0	10.0	8.0	13.0	12.0	11.0	14.0	4.0	14.0	9.0
hsa-miR-381-3p	34.0	10.0	24.0	18.0	24.0	23.0	13.0	10.0	25.0	9.0	17.0	9.0	9.0	14.0
hsa-miR-4536-5p	26.0	30.0	23.0	25.0	13.0	13.0	13.0	13.0	26.0	11.0	26.0	22.0	29.0	12.0
hsa-miR-671-5p	8.0	15.0	13.0	15.0	10.0	6.0	7.0	6.0	8.0	5.0	8.0	6.0	8.0	9.0
hsa-miR-520c-3p	17.0	10.0	7.0	10.0	16.0	12.0	16.0	12.0	8.0	9.0	11.0	16.0	12.0	11.0
hsa-miR-520g-3p	22.0	24.0	14.0	8.0	18.0	9.0	5.0	12.0	18.0	8.0	12.0	5.0	14.0	20.0
hsa-miR-2682-5p	28.0	14.0	27.0	28.0	25.0	23.0	16.0	37.0	25.0	20.0	20.0	19.0	29.0	22.0
hsa-miR-509-3-5p	19.0	12.0	5.0	16.0	15.0	4.0	11.0	6.0	16.0	11.0	9.0	7.0	14.0	14.0
hsa-miR-4787-5p	10.0	9.0	11.0	16.0	14.0	3.0	11.0	13.0	18.0	8.0	14.0	10.0	12.0	10.0
hsa-miR-1289	17.0	12.0	1.0	11.0	9.0	6.0	12.0	6.0	13.0	8.0	12.0	10.0	9.0	12.0
hsa-miR-1268a	18.0	15.0	15.0	14.0	9.0	11.0	12.0	10.0	15.0	16.0	14.0	7.0	21.0	23.0
hsa-miR-604	23.0	16.0	6.0	13.0	12.0	4.0	9.0	13.0	13.0	9.0	8.0	7.0	8.0	5.0
hsa-miR-302e	25.0	9.0	5.0	10.0	16.0	8.0	12.0	12.0	16.0	8.0	16.0	11.0	9.0	7.0
hsa-miR-19a-3p	300.0	237.0	133.0	132.0	110.0	129.0	118.0	155.0	369.0	73.0	60.0	82.0	60.0	157.0
hsa-miR-122-5p	397.0	334.0	318.0	368.0	646.0	1114.0	418.0	555.0	595.0	398.0	616.0	359.0	247.0	200.0
hsa-miR-499b-5p	12.0	10.0	6.0	4.0	8.0	7.0	5.0	9.0	11.0	3.0	5.0	9.0	12.0	7.0
hsa-miR-1273c	12.0	12.0	6.0	11.0	14.0	10.0	8.0	6.0	17.0	6.0	15.0	4.0	9.0	6.0
hsa-miR-1206	27.0	20.0	15.0	8.0	14.0	13.0	7.0	7.0	17.0	13.0	13.0	16.0	16.0	12.0
hsa-miR-513a-5p	19.0	17.0	5.0	13.0	8.0	10.0	10.0	12.0	10.0	10.0	10.0	12.0	13.0	8.0
hsa-miR-589-5p	16.0	11.0	6.0	8.0	12.0	8.0	8.0	6.0	15.0	8.0	14.0	5.0	2.0	10.0
hsa-miR-382-5p	82.0	47.0	60.0	52.0	55.0	89.0	49.0	19.0	70.0	26.0	45.0	34.0	40.0	45.0
hsa-miR-3180-3p	15.0	13.0	13.0	9.0	13.0	6.0	13.0	9.0	9.0	14.0	9.0	12.0	9.0	6.0
hsa-miR-758-3p+hsa-miR-411-3p	32.0	12.0	18.0	5.0	10.0	12.0	12.0	11.0	20.0	16.0	14.0	14.0	11.0	14.0
hsa-miR-376a-2-5p	18.0	18.0	9.0	14.0	14.0	4.0	8.0	7.0	11.0	7.0	7.0	12.0	8.0	6.0
hsa-miR-577	23.0	19.0	15.0	20.0	19.0	19.0	14.0	12.0	18.0	10.0	22.0	16.0	16.0	13.0
hsa-miR-135b-5p	11.0	15.0	10.0	12.0	7.0	9.0	8.0	4.0	11.0	15.0	9.0	12.0	7.0	4.0
hsa-miR-140-5p	142.0	67.0	72.0	114.0	49.0	86.0	49.0	49.0	93.0	36.0	35.0	30.0	44.0	91.0
hsa-miR-5196-3p+hsa-miR-6732-3p	20.0	12.0	6.0	15.0	14.0	11.0	4.0	14.0	11.0	9.0	16.0	10.0	11.0	12.0
hsa-miR-6721-5p	34.0	44.0	19.0	30.0	18.0	26.0	27.0	28.0	64.0	26.0	35.0	28.0	43.0	45.0
hsa-miR-1202	9.0	7.0	8.0	11.0	11.0	2.0	6.0	12.0	13.0	8.0	9.0	5.0	8.0	5.0
hsa-miR-148a-3p	545.0	248.0	357.0	325.0	345.0	848.0	253.0	152.0	491.0	166.0	141.0	141.0	175.0	413.0
hsa-miR-190a-5p	39.0	17.0	22.0	15.0	17.0	19.0	13.0	17.0	16.0	13.0	11.0	11.0	10.0	11.0
hsa-miR-139-5p	16.0	12.0	6.0	9.0	11.0	9.0	6.0	5.0	12.0	10.0	3.0	11.0	7.0	13.0
hsa-miR-216a-5p	16.0	19.0	9.0	18.0	9.0	7.0	8.0	8.0	16.0	12.0	13.0	15.0	13.0	7.0
hsa-miR-302f	22.0	16.0	12.0	19.0	12.0	7.0	8.0	3.0	13.0	14.0	9.0	11.0	6.0	7.0
hsa-miR-548b-3p	15.0	14.0	7.0	11.0	18.0	8.0	6.0	10.0	13.0	6.0	13.0	2.0	10.0	9.0
hsa-miR-541-3p	20.0	8.0	8.0	11.0	14.0	8.0	13.0	5.0	17.0	7.0	13.0	5.0	4.0	12.0
hsa-miR-372-3p	21.0	14.0	18.0	10.0	10.0	9.0	11.0	12.0	16.0	13.0	11.0	16.0	13.0	12.0
hsa-miR-324-5p	20.0	25.0	14.0	21.0	16.0	15.0	13.0	8.0	27.0	11.0	9.0	17.0	10.0	22.0
hsa-miR-3202	13.0	15.0	15.0	10.0	9.0	13.0	5.0	12.0	10.0	4.0	14.0	13.0	10.0	5.0
hsa-miR-409-3p	88.0	45.0	66.0	36.0	61.0	104.0	50.0	26.0	77.0	21.0	26.0	35.0	37.0	44.0
hsa-miR-492	23.0	5.0	8.0	11.0	11.0	4.0	15.0	9.0	20.0	6.0	7.0	6.0	10.0	10.0
hsa-miR-500a-5p+hsa-miR-501-5p	23.0	17.0	18.0	14.0	9.0	12.0	4.0	14.0	11.0	6.0	13.0	15.0	12.0	15.0
hsa-miR-1469	11.0	11.0	6.0	17.0	12.0	14.0	7.0	7.0	16.0	6.0	17.0	13.0	9.0	5.0
hsa-miR-328-3p	24.0	14.0	10.0	11.0	13.0	11.0	15.0	6.0	14.0	12.0	8.0	12.0	13.0	13.0
hsa-miR-940	22.0	12.0	10.0	11.0	15.0	8.0	6.0	12.0	19.0	13.0	14.0	9.0	7.0	5.0
hsa-miR-31-5p	20.0	18.0	6.0	12.0	13.0	10.0	7.0	13.0	18.0	7.0	11.0	9.0	4.0	2.0
hsa-miR-518b	77.0	50.0	68.0	107.0	47.0	90.0	48.0	23.0	81.0	38.0	39.0	42.0	68.0	59.0
hsa-miR-615-5p	18.0	9.0	5.0	10.0	10.0	6.0	5.0	0.0	12.0	9.0	6.0	9.0	9.0	4.0
hsa-miR-1276	24.0	13.0	23.0	11.0	12.0	10.0	6.0	9.0	16.0	13.0	16.0	17.0	15.0	8.0
hsa-miR-548e-3p	25.0	9.0	10.0	6.0	13.0	9.0	9.0	5.0	15.0	12.0	8.0	5.0	6.0	6.0
hsa-miR-1908-3p	12.0	12.0	6.0	10.0	17.0	5.0	7.0	9.0	13.0	13.0	7.0	8.0	9.0	14.0
hsa-miR-3150b-3p	10.0	8.0	9.0	11.0	14.0	3.0	11.0	6.0	9.0	7.0	11.0	6.0	11.0	7.0
hsa-miR-504-5p	27.0	17.0	9.0	8.0	15.0	12.0	11.0	9.0	16.0	15.0	14.0	18.0	10.0	10.0
hsa-miR-619-3p	20.0	9.0	7.0	13.0	11.0	11.0	15.0	8.0	19.0	6.0	9.0	11.0	11.0	7.0
hsa-miR-363-5p	19.0	29.0	23.0	14.0	17.0	10.0	10.0	13.0	25.0	16.0	23.0	17.0	14.0	14.0
hsa-miR-4435	27.0	13.0	5.0	12.0	21.0	20.0	16.0	13.0	15.0	19.0	16.0	13.0	15.0	11.0
hsa-miR-890	32.0	19.0	9.0	19.0	24.0	14.0	18.0	12.0	20.0	11.0	21.0	7.0	12.0	13.0
hsa-miR-520f-3p	4029.0	1827.0	3062.0	3232.0	2296.0	4196.0	2509.0	1972.0	3105.0	1906.0	1801.0	2382.0	2524.0	1814.0
hsa-miR-151a-3p	55.0	30.0	19.0	34.0	24.0	28.0	18.0	18.0	55.0	14.0	17.0	24.0	19.0	36.0
hsa-miR-194-5p	29.0	22.0	13.0	16.0	17.0	14.0	18.0	20.0	35.0	19.0	12.0	17.0	12.0	16.0
hsa-miR-218-5p	24.0	12.0	25.0	18.0	16.0	18.0	11.0	6.0	14.0	12.0	15.0	13.0	11.0	13.0
hsa-miR-15a-5p	585.0	193.0	227.0	284.0	229.0	399.0	181.0	174.0	410.0	138.0	144.0	184.0	118.0	184.0
hsa-miR-539-5p	26.0	12.0	13.0	11.0	10.0	5.0	11.0	9.0	16.0	11.0	6.0	15.0	13.0	14.0
hsa-miR-493-3p	31.0	15.0	17.0	25.0	19.0	10.0	15.0	11.0	18.0	6.0	10.0	14.0	19.0	14.0
hsa-miR-4454+hsa-miR-7975	7055.0	1740.0	1828.0	2632.0	1530.0	1089.0	1504.0	760.0	1173.0	956.0	1084.0	1723.0	2078.0	1869.0
hsa-miR-3161	50.0	29.0	34.0	20.0	28.0	14.0	21.0	17.0	29.0	22.0	37.0	22.0	30.0	13.0
hsa-miR-4521	13.0	13.0	10.0	6.0	8.0	7.0	7.0	4.0	14.0	7.0	6.0	11.0	8.0	5.0
hsa-miR-422a	325.0	277.0	297.0	282.0	238.0	317.0	296.0	282.0	313.0	223.0	268.0	258.0	346.0	136.0
hsa-miR-374c-5p	14.0	13.0	10.0	16.0	26.0	11.0	11.0	7.0	12.0	15.0	10.0	13.0	10.0	8.0
hsa-miR-551a	22.0	20.0	5.0	13.0	17.0	17.0	10.0	5.0	14.0	7.0	16.0	13.0	13.0	12.0
hsa-miR-874-5p	28.0	24.0	11.0	19.0	15.0	10.0	14.0	20.0	12.0	15.0	14.0	16.0	11.0	16.0
hsa-miR-1180-3p	63.0	54.0	46.0	22.0	29.0	24.0	37.0	31.0	43.0	12.0	15.0	23.0	19.0	41.0
hsa-miR-579-3p	2418.0	1816.0	2155.0	1827.0	1590.0	1955.0	2046.0	1668.0	2093.0	1362.0	1961.0	1689.0	2341.0	1072.0
hsa-miR-128-1-5p	35.0	23.0	19.0	25.0	24.0	17.0	21.0	14.0	17.0	21.0	24.0	20.0	9.0	16.0
hsa-miR-610	29.0	21.0	19.0	17.0	20.0	26.0	26.0	11.0	25.0	21.0	16.0	16.0	17.0	18.0
hsa-miR-3136-5p	31.0	21.0	25.0	16.0	18.0	24.0	11.0	16.0	19.0	12.0	24.0	19.0	13.0	7.0
hsa-miR-671-3p	24.0	12.0	7.0	8.0	5.0	10.0	5.0	7.0	15.0	11.0	10.0	9.0	7.0	7.0
hsa-miR-219a-1-3p	17.0	18.0	7.0	12.0	9.0	7.0	14.0	3.0	11.0	8.0	5.0	11.0	18.0	10.0
hsa-miR-1291	15.0	9.0	11.0	10.0	15.0	8.0	14.0	4.0	7.0	11.0	13.0	12.0	9.0	6.0
hsa-miR-342-5p	18.0	12.0	8.0	16.0	3.0	6.0	3.0	5.0	5.0	6.0	6.0	9.0	7.0	7.0
hsa-miR-320b	24.0	14.0	7.0	11.0	11.0	10.0	6.0	9.0	10.0	5.0	2.0	8.0	13.0	11.0
hsa-miR-195-5p	37.0	25.0	24.0	25.0	23.0	12.0	15.0	20.0	27.0	19.0	20.0	12.0	17.0	12.0
hsa-miR-202-3p	8.0	14.0	6.0	9.0	10.0	6.0	4.0	9.0	14.0	8.0	5.0	6.0	8.0	10.0
hsa-miR-152-3p	29.0	18.0	24.0	26.0	21.0	13.0	12.0	15.0	26.0	13.0	18.0	13.0	24.0	13.0
hsa-miR-519b-5p+hsa-miR-519c-5p+hsa-miR-523-5p+hsa-miR-518e-5p+hsa-miR-522-5p+hsa-miR-519a-5p	29.0	14.0	22.0	6.0	19.0	6.0	14.0	7.0	18.0	7.0	23.0	9.0	18.0	7.0
hsa-miR-617	25.0	26.0	7.0	16.0	21.0	11.0	10.0	11.0	14.0	7.0	9.0	9.0	10.0	12.0
hsa-miR-374b-5p	44.0	20.0	17.0	23.0	28.0	25.0	22.0	10.0	34.0	17.0	17.0	19.0	16.0	15.0
hsa-miR-92a-3p	214.0	252.0	153.0	104.0	105.0	82.0	168.0	198.0	567.0	69.0	89.0	67.0	111.0	165.0
hsa-miR-2117	20.0	12.0	10.0	9.0	15.0	8.0	8.0	8.0	13.0	10.0	9.0	12.0	9.0	8.0
hsa-miR-98-5p	71.0	26.0	50.0	53.0	42.0	64.0	31.0	26.0	73.0	26.0	42.0	31.0	30.0	28.0
hsa-miR-567	15.0	17.0	16.0	5.0	6.0	12.0	8.0	3.0	8.0	10.0	10.0	7.0	7.0	8.0
hsa-miR-24-3p	82.0	37.0	77.0	80.0	56.0	67.0	36.0	22.0	70.0	38.0	33.0	29.0	31.0	57.0
hsa-miR-524-3p	27.0	20.0	11.0	6.0	18.0	10.0	8.0	6.0	13.0	8.0	11.0	13.0	6.0	8.0
hsa-miR-515-5p	23.0	18.0	16.0	4.0	9.0	9.0	9.0	8.0	12.0	9.0	10.0	12.0	11.0	6.0
hsa-miR-4458	10.0	14.0	13.0	5.0	10.0	4.0	3.0	5.0	5.0	12.0	8.0	8.0	8.0	8.0
hsa-miR-3164	21.0	14.0	11.0	9.0	20.0	11.0	8.0	8.0	12.0	14.0	11.0	6.0	9.0	8.0
hsa-miR-519e-3p	16.0	23.0	9.0	13.0	7.0	8.0	6.0	10.0	15.0	7.0	9.0	9.0	16.0	7.0
hsa-miR-98-3p	15.0	11.0	4.0	11.0	8.0	6.0	9.0	7.0	19.0	8.0	6.0	13.0	9.0	7.0
hsa-miR-767-3p	15.0	7.0	7.0	5.0	6.0	5.0	2.0	4.0	3.0	1.0	11.0	9.0	4.0	6.0
hsa-miR-606	23.0	13.0	10.0	8.0	13.0	15.0	6.0	8.0	17.0	7.0	11.0	17.0	7.0	11.0
hsa-miR-365b-5p	10.0	16.0	12.0	3.0	16.0	11.0	6.0	13.0	12.0	9.0	11.0	8.0	5.0	7.0
hsa-miR-3690	20.0	19.0	7.0	21.0	21.0	15.0	11.0	21.0	17.0	14.0	14.0	10.0	10.0	16.0
hsa-miR-505-3p	28.0	22.0	14.0	29.0	25.0	22.0	16.0	15.0	24.0	15.0	15.0	12.0	16.0	16.0
hsa-miR-1264	22.0	22.0	11.0	11.0	18.0	11.0	18.0	7.0	14.0	10.0	8.0	11.0	10.0	7.0
hsa-miR-519b-3p	12.0	13.0	7.0	12.0	6.0	6.0	3.0	8.0	15.0	7.0	6.0	12.0	7.0	8.0
hsa-miR-596	22.0	20.0	12.0	5.0	13.0	4.0	9.0	5.0	16.0	3.0	8.0	2.0	7.0	5.0
hsa-miR-105-5p	17.0	20.0	14.0	10.0	16.0	9.0	14.0	9.0	17.0	7.0	13.0	14.0	9.0	4.0
hsa-miR-576-5p	32.0	24.0	9.0	11.0	14.0	8.0	7.0	7.0	23.0	11.0	10.0	11.0	9.0	5.0
hsa-miR-892a	12.0	14.0	6.0	6.0	12.0	9.0	3.0	4.0	12.0	6.0	5.0	8.0	4.0	4.0
hsa-miR-150-5p	8176.0	3872.0	2703.0	3827.0	2702.0	2861.0	2319.0	2521.0	3756.0	5638.0	2383.0	1468.0	977.0	1600.0
hsa-miR-520d-5p+hsa-miR-527+hsa-miR-518a-5p	58.0	48.0	45.0	41.0	46.0	42.0	38.0	35.0	57.0	40.0	45.0	42.0	52.0	29.0
hsa-miR-19b-3p	764.0	562.0	311.0	325.0	196.0	303.0	267.0	377.0	1047.0	211.0	153.0	186.0	145.0	438.0
hsa-miR-193a-5p+hsa-miR-193b-5p	32.0	22.0	14.0	25.0	22.0	10.0	9.0	6.0	14.0	7.0	15.0	13.0	17.0	9.0
hsa-miR-370-5p	23.0	17.0	9.0	5.0	15.0	9.0	8.0	8.0	23.0	11.0	12.0	8.0	5.0	7.0
hsa-miR-3918	12.0	9.0	5.0	2.0	9.0	5.0	8.0	8.0	13.0	5.0	7.0	10.0	2.0	10.0
hsa-miR-548n	17.0	26.0	15.0	12.0	27.0	14.0	24.0	7.0	31.0	21.0	18.0	11.0	15.0	25.0
hsa-miR-1244	20.0	19.0	11.0	11.0	18.0	10.0	8.0	10.0	18.0	9.0	13.0	15.0	10.0	7.0
hsa-miR-320c	20.0	5.0	12.0	7.0	9.0	3.0	9.0	6.0	11.0	5.0	12.0	8.0	7.0	5.0
hsa-miR-345-5p	7.0	16.0	10.0	9.0	10.0	6.0	7.0	7.0	12.0	6.0	7.0	12.0	9.0	6.0
hsa-miR-548d-5p	20.0	12.0	4.0	10.0	19.0	11.0	8.0	12.0	21.0	10.0	13.0	13.0	8.0	13.0
hsa-miR-29b-3p	264.0	69.0	100.0	140.0	108.0	122.0	72.0	33.0	113.0	80.0	68.0	51.0	68.0	29.0
hsa-miR-93-5p	1158.0	1086.0	680.0	630.0	342.0	490.0	449.0	716.0	1463.0	392.0	277.0	385.0	245.0	1153.0
hsa-miR-383-5p	16.0	2.0	5.0	16.0	10.0	2.0	9.0	6.0	6.0	6.0	5.0	9.0	10.0	7.0
hsa-miR-516b-5p	20.0	19.0	8.0	13.0	13.0	10.0	7.0	12.0	12.0	7.0	10.0	13.0	9.0	12.0
hsa-miR-613	16.0	10.0	9.0	10.0	7.0	6.0	7.0	11.0	19.0	11.0	15.0	7.0	9.0	8.0
hsa-miR-1248	15.0	13.0	12.0	9.0	26.0	7.0	10.0	7.0	18.0	9.0	6.0	11.0	8.0	7.0
hsa-miR-935	19.0	13.0	12.0	16.0	12.0	5.0	12.0	13.0	16.0	8.0	7.0	5.0	14.0	4.0
hsa-miR-548j-3p	8.0	9.0	13.0	6.0	7.0	12.0	9.0	4.0	16.0	6.0	11.0	6.0	4.0	9.0
hsa-miR-3074-3p	14.0	16.0	8.0	11.0	13.0	7.0	13.0	9.0	17.0	14.0	13.0	8.0	9.0	11.0
hsa-miR-450a-1-3p	15.0	8.0	10.0	11.0	12.0	10.0	6.0	6.0	13.0	9.0	14.0	17.0	7.0	13.0
hsa-miR-568	20.0	23.0	13.0	16.0	18.0	4.0	6.0	7.0	19.0	10.0	10.0	8.0	12.0	6.0
hsa-miR-509-5p	36.0	17.0	12.0	17.0	13.0	12.0	6.0	15.0	12.0	10.0	16.0	13.0	16.0	11.0
hsa-miR-525-3p	8.0	14.0	4.0	6.0	13.0	6.0	6.0	7.0	19.0	9.0	10.0	8.0	9.0	6.0
hsa-miR-143-3p	366.0	261.0	259.0	267.0	202.0	279.0	220.0	180.0	255.0	205.0	217.0	206.0	281.0	137.0
hsa-miR-151b	16.0	13.0	13.0	9.0	8.0	7.0	8.0	7.0	16.0	11.0	7.0	13.0	7.0	10.0
hsa-miR-326	18.0	16.0	8.0	6.0	11.0	7.0	5.0	7.0	13.0	9.0	9.0	7.0	8.0	6.0
hsa-miR-20a-5p+hsa-miR-20b-5p	916.0	752.0	421.0	385.0	283.0	342.0	334.0	445.0	1205.0	202.0	169.0	228.0	188.0	662.0
hsa-miR-208b-5p	27.0	15.0	8.0	3.0	10.0	6.0	14.0	11.0	11.0	7.0	11.0	7.0	8.0	5.0
hsa-miR-142-5p	25.0	19.0	11.0	15.0	17.0	10.0	14.0	8.0	22.0	11.0	11.0	11.0	13.0	8.0
hsa-miR-367-3p	12.0	17.0	8.0	7.0	11.0	7.0	7.0	5.0	19.0	11.0	13.0	12.0	5.0	10.0
hsa-miR-556-3p	11.0	6.0	9.0	7.0	10.0	6.0	6.0	5.0	12.0	7.0	12.0	9.0	3.0	9.0
hsa-miR-320d	18.0	18.0	7.0	10.0	12.0	4.0	8.0	8.0	11.0	10.0	7.0	14.0	5.0	5.0
hsa-miR-384	28.0	23.0	18.0	11.0	9.0	9.0	9.0	19.0	17.0	11.0	19.0	14.0	13.0	7.0
hsa-miR-548a-3p	23.0	14.0	10.0	9.0	15.0	7.0	7.0	11.0	18.0	15.0	15.0	5.0	12.0	13.0
hsa-miR-523-3p	11.0	12.0	3.0	4.0	12.0	11.0	5.0	2.0	10.0	9.0	10.0	4.0	2.0	7.0
hsa-miR-491-3p	18.0	15.0	7.0	7.0	14.0	6.0	14.0	8.0	21.0	8.0	16.0	13.0	16.0	9.0
hsa-miR-3195	15.0	20.0	11.0	15.0	15.0	12.0	13.0	10.0	23.0	14.0	22.0	10.0	15.0	6.0
hsa-miR-323b-3p	21.0	23.0	10.0	10.0	21.0	8.0	13.0	19.0	22.0	9.0	8.0	11.0	18.0	16.0
hsa-miR-1285-3p	17.0	29.0	11.0	20.0	14.0	13.0	14.0	14.0	27.0	10.0	10.0	10.0	11.0	24.0
hsa-miR-221-3p	68.0	40.0	54.0	61.0	46.0	109.0	19.0	34.0	38.0	45.0	20.0	35.0	29.0	153.0
hsa-miR-376a-3p	80.0	58.0	71.0	49.0	70.0	109.0	48.0	40.0	75.0	28.0	38.0	33.0	45.0	36.0
hsa-miR-526a+hsa-miR-518c-5p+hsa-miR-518d-5p	19.0	20.0	11.0	10.0	17.0	11.0	12.0	11.0	32.0	16.0	19.0	12.0	15.0	10.0
hsa-let-7d-5p	369.0	146.0	178.0	214.0	158.0	241.0	137.0	96.0	252.0	121.0	98.0	111.0	106.0	128.0
hsa-miR-196a-5p	40.0	26.0	19.0	22.0	29.0	12.0	18.0	17.0	27.0	15.0	15.0	16.0	22.0	25.0
hsa-miR-1299	46.0	41.0	22.0	25.0	47.0	23.0	22.0	26.0	38.0	8.0	15.0	29.0	30.0	25.0
hsa-miR-506-3p	39.0	38.0	19.0	25.0	21.0	20.0	13.0	17.0	40.0	17.0	10.0	20.0	15.0	25.0
hsa-miR-491-5p	35.0	21.0	9.0	25.0	24.0	12.0	18.0	25.0	41.0	15.0	11.0	12.0	7.0	22.0
hsa-miR-513b-5p	30.0	22.0	26.0	22.0	21.0	19.0	18.0	22.0	33.0	18.0	19.0	22.0	15.0	26.0
hsa-miR-514a-5p	25.0	19.0	14.0	18.0	13.0	10.0	14.0	11.0	28.0	15.0	14.0	11.0	5.0	13.0
hsa-miR-1183	52.0	60.0	18.0	27.0	23.0	18.0	17.0	33.0	50.0	29.0	25.0	23.0	24.0	23.0
hsa-miR-1910-5p	67.0	52.0	30.0	36.0	19.0	26.0	32.0	31.0	71.0	23.0	17.0	11.0	12.0	43.0
hsa-miR-451a	66757.0	53895.0	30125.0	39255.0	21606.0	23211.0	30262.0	50625.0	100837.0	23348.0	12648.0	22501.0	12773.0	57028.0
hsa-miR-3180-5p	16.0	17.0	17.0	18.0	18.0	13.0	17.0	15.0	24.0	11.0	7.0	10.0	14.0	9.0
hsa-miR-6503-3p	21.0	17.0	13.0	9.0	12.0	4.0	8.0	8.0	18.0	8.0	6.0	3.0	8.0	17.0
hsa-miR-193b-3p	28.0	23.0	18.0	19.0	19.0	10.0	9.0	13.0	21.0	11.0	15.0	3.0	12.0	14.0
hsa-miR-144-3p	336.0	177.0	197.0	193.0	193.0	190.0	110.0	153.0	313.0	71.0	101.0	138.0	100.0	164.0
hsa-miR-4421	29.0	19.0	17.0	12.0	17.0	12.0	12.0	17.0	24.0	14.0	8.0	9.0	13.0	19.0
hsa-miR-873-5p	34.0	21.0	6.0	6.0	15.0	7.0	10.0	8.0	10.0	6.0	11.0	6.0	12.0	11.0
hsa-miR-942-3p	15.0	13.0	9.0	7.0	15.0	6.0	12.0	10.0	18.0	12.0	7.0	9.0	16.0	7.0
hsa-miR-532-5p	51.0	19.0	23.0	16.0	33.0	26.0	25.0	16.0	31.0	15.0	25.0	28.0	7.0	26.0
hsa-miR-320e	53.0	30.0	29.0	42.0	17.0	35.0	23.0	21.0	24.0	21.0	26.0	36.0	39.0	30.0
hsa-miR-29c-3p	201.0	103.0	80.0	111.0	64.0	93.0	62.0	65.0	151.0	70.0	56.0	56.0	48.0	136.0
hsa-miR-219a-2-3p	13.0	10.0	4.0	7.0	12.0	7.0	9.0	11.0	14.0	6.0	12.0	12.0	11.0	6.0
hsa-miR-875-3p	19.0	14.0	8.0	11.0	17.0	3.0	8.0	10.0	16.0	10.0	11.0	3.0	8.0	11.0
hsa-miR-145-5p	415.0	182.0	184.0	248.0	111.0	79.0	148.0	96.0	282.0	143.0	107.0	91.0	262.0	157.0
hsa-miR-1204	15.0	15.0	9.0	9.0	12.0	11.0	4.0	7.0	17.0	14.0	10.0	12.0	7.0	11.0
hsa-miR-429	21.0	11.0	11.0	8.0	9.0	6.0	6.0	8.0	7.0	8.0	10.0	5.0	12.0	3.0
hsa-miR-570-3p	66.0	42.0	28.0	35.0	24.0	26.0	31.0	25.0	33.0	37.0	45.0	34.0	30.0	13.0
hsa-miR-578	13.0	17.0	6.0	12.0	19.0	2.0	8.0	7.0	15.0	5.0	7.0	9.0	9.0	4.0
hsa-miR-490-5p	13.0	8.0	7.0	5.0	17.0	4.0	7.0	6.0	13.0	6.0	7.0	6.0	6.0	8.0
hsa-miR-342-3p	370.0	177.0	110.0	213.0	130.0	121.0	130.0	117.0	169.0	288.0	94.0	59.0	67.0	93.0
hsa-miR-1245b-3p	18.0	15.0	13.0	7.0	5.0	8.0	8.0	7.0	15.0	10.0	8.0	12.0	11.0	11.0
hsa-miR-34c-5p	14.0	9.0	9.0	7.0	13.0	3.0	11.0	8.0	14.0	9.0	8.0	3.0	5.0	5.0
hsa-miR-381-5p	19.0	15.0	21.0	10.0	19.0	14.0	18.0	9.0	16.0	12.0	20.0	11.0	12.0	12.0
hsa-miR-550a-5p	12.0	11.0	5.0	5.0	10.0	2.0	6.0	4.0	4.0	9.0	11.0	2.0	3.0	4.0
hsa-miR-1233-3p	22.0	10.0	11.0	7.0	18.0	4.0	12.0	5.0	6.0	7.0	10.0	11.0	9.0	7.0
hsa-miR-518c-3p	35.0	21.0	16.0	10.0	15.0	12.0	6.0	18.0	17.0	6.0	9.0	11.0	15.0	10.0
hsa-miR-4524a-5p	15.0	11.0	7.0	5.0	15.0	8.0	2.0	8.0	6.0	10.0	4.0	2.0	15.0	7.0
hsa-miR-580-3p	14.0	10.0	8.0	7.0	4.0	9.0	9.0	4.0	11.0	7.0	8.0	6.0	10.0	3.0
hsa-miR-944	16.0	21.0	10.0	14.0	16.0	11.0	16.0	11.0	15.0	12.0	12.0	7.0	7.0	5.0
hsa-miR-152-5p	10.0	12.0	5.0	5.0	15.0	9.0	10.0	7.0	9.0	8.0	6.0	16.0	9.0	4.0
hsa-miR-219a-5p	44.0	38.0	35.0	35.0	31.0	20.0	25.0	24.0	31.0	11.0	30.0	22.0	26.0	15.0
hsa-miR-32-5p	50.0	33.0	32.0	11.0	27.0	40.0	30.0	31.0	54.0	18.0	21.0	28.0	24.0	28.0
hsa-miR-153-3p	24.0	26.0	18.0	12.0	29.0	13.0	16.0	11.0	17.0	12.0	19.0	21.0	12.0	13.0
hsa-miR-124-3p	11.0	17.0	8.0	15.0	12.0	10.0	10.0	4.0	10.0	17.0	16.0	7.0	7.0	8.0
hsa-miR-5010-5p	15.0	5.0	11.0	9.0	13.0	12.0	8.0	6.0	16.0	8.0	6.0	7.0	9.0	8.0
hsa-miR-545-3p	16.0	18.0	5.0	10.0	20.0	6.0	5.0	4.0	14.0	6.0	4.0	3.0	12.0	11.0
hsa-miR-654-3p	21.0	14.0	10.0	16.0	18.0	17.0	8.0	12.0	10.0	16.0	14.0	14.0	7.0	12.0
hsa-miR-1224-5p	19.0	10.0	8.0	12.0	13.0	12.0	7.0	4.0	13.0	11.0	10.0	7.0	11.0	11.0
hsa-miR-3192-5p	13.0	13.0	13.0	11.0	14.0	9.0	8.0	9.0	24.0	2.0	8.0	4.0	13.0	6.0
hsa-miR-425-5p	192.0	153.0	124.0	96.0	112.0	126.0	90.0	133.0	241.0	70.0	42.0	68.0	48.0	218.0
hsa-miR-561-3p	19.0	19.0	5.0	13.0	16.0	7.0	11.0	8.0	8.0	8.0	7.0	9.0	9.0	6.0
hsa-miR-553	10.0	19.0	19.0	9.0	12.0	12.0	8.0	13.0	24.0	5.0	33.0	22.0	11.0	15.0
hsa-miR-516a-5p	18.0	12.0	7.0	7.0	14.0	8.0	7.0	7.0	15.0	7.0	10.0	4.0	8.0	11.0
hsa-miR-1271-3p	35.0	29.0	10.0	7.0	14.0	14.0	15.0	13.0	17.0	11.0	22.0	21.0	13.0	17.0
hsa-miR-601	26.0	27.0	12.0	13.0	17.0	12.0	18.0	12.0	19.0	27.0	16.0	28.0	17.0	17.0
hsa-miR-1288-3p	19.0	21.0	8.0	10.0	13.0	7.0	8.0	6.0	13.0	6.0	9.0	12.0	7.0	8.0
hsa-miR-133b	18.0	20.0	16.0	15.0	23.0	7.0	7.0	10.0	15.0	8.0	6.0	7.0	10.0	11.0
hsa-miR-504-3p	28.0	20.0	8.0	14.0	13.0	4.0	5.0	5.0	12.0	7.0	9.0	6.0	11.0	8.0
hsa-miR-4787-3p	28.0	17.0	9.0	2.0	9.0	11.0	17.0	8.0	22.0	9.0	17.0	10.0	5.0	12.0
hsa-miR-708-5p	12.0	12.0	11.0	7.0	12.0	1.0	5.0	3.0	13.0	7.0	9.0	3.0	3.0	3.0
hsa-miR-329-3p	22.0	18.0	7.0	13.0	12.0	12.0	3.0	11.0	17.0	10.0	11.0	8.0	11.0	9.0
hsa-miR-548o-3p+hsa-miR-548ah-3p+hsa-miR-548av-3p	11.0	11.0	8.0	0.0	8.0	3.0	3.0	2.0	11.0	6.0	7.0	5.0	4.0	6.0
hsa-miR-431-5p	25.0	12.0	8.0	14.0	16.0	17.0	12.0	14.0	22.0	6.0	9.0	10.0	19.0	7.0
hsa-miR-375	19.0	16.0	7.0	9.0	10.0	11.0	9.0	5.0	19.0	6.0	10.0	8.0	6.0	8.0
hsa-miR-1-3p	316.0	24.0	1572.0	168.0	598.0	55.0	343.0	34.0	555.0	19.0	287.0	7.0	111.0	269.0
hsa-miR-887-3p	14.0	8.0	7.0	4.0	14.0	4.0	5.0	5.0	13.0	9.0	11.0	7.0	5.0	8.0
hsa-miR-127-5p	9.0	8.0	9.0	5.0	16.0	4.0	5.0	10.0	14.0	10.0	14.0	6.0	10.0	12.0
hsa-miR-3179	18.0	13.0	12.0	8.0	10.0	12.0	3.0	5.0	20.0	7.0	9.0	9.0	11.0	10.0
hsa-miR-499a-5p	18.0	32.0	30.0	8.0	13.0	6.0	11.0	17.0	13.0	11.0	33.0	21.0	16.0	10.0
hsa-miR-1908-5p	9.0	18.0	8.0	5.0	16.0	8.0	8.0	3.0	8.0	5.0	7.0	14.0	2.0	10.0
hsa-miR-518d-3p	14.0	14.0	8.0	12.0	10.0	6.0	3.0	3.0	8.0	5.0	9.0	8.0	8.0	5.0
hsa-miR-612	69.0	39.0	49.0	47.0	55.0	39.0	40.0	42.0	54.0	46.0	51.0	50.0	38.0	23.0
hsa-miR-450b-5p	13.0	10.0	17.0	13.0	21.0	9.0	8.0	9.0	18.0	11.0	4.0	12.0	9.0	14.0
hsa-miR-3614-3p	16.0	11.0	3.0	3.0	10.0	4.0	5.0	3.0	9.0	8.0	3.0	7.0	2.0	6.0
hsa-miR-548l	13.0	16.0	13.0	2.0	8.0	5.0	2.0	4.0	10.0	7.0	8.0	6.0	7.0	4.0
hsa-miR-1306-5p	36.0	32.0	14.0	25.0	22.0	23.0	21.0	16.0	33.0	17.0	22.0	36.0	16.0	15.0
hsa-miR-3196	18.0	20.0	3.0	11.0	17.0	6.0	6.0	5.0	17.0	2.0	7.0	4.0	11.0	8.0
hsa-miR-130b-3p	19.0	12.0	7.0	8.0	16.0	16.0	8.0	12.0	16.0	2.0	15.0	9.0	8.0	5.0
hsa-miR-1910-3p	23.0	16.0	7.0	12.0	20.0	17.0	9.0	8.0	15.0	9.0	7.0	12.0	13.0	12.0
hsa-miR-1247-5p	8.0	7.0	6.0	2.0	9.0	4.0	8.0	3.0	8.0	5.0	6.0	5.0	6.0	6.0
hsa-miR-151a-5p	25.0	18.0	20.0	13.0	22.0	20.0	17.0	11.0	14.0	18.0	18.0	6.0	19.0	8.0
hsa-miR-3140-3p	19.0	12.0	5.0	10.0	5.0	5.0	4.0	9.0	15.0	5.0	7.0	5.0	7.0	5.0
hsa-miR-211-5p	28.0	26.0	20.0	19.0	28.0	21.0	22.0	14.0	23.0	21.0	14.0	9.0	12.0	15.0
hsa-miR-23b-3p	146.0	63.0	83.0	109.0	73.0	110.0	47.0	41.0	99.0	46.0	55.0	42.0	62.0	72.0
hsa-miR-526b-5p	48.0	27.0	13.0	9.0	26.0	22.0	21.0	15.0	16.0	14.0	23.0	23.0	27.0	12.0
hsa-miR-337-5p	57.0	40.0	35.0	30.0	30.0	38.0	16.0	28.0	40.0	19.0	22.0	42.0	28.0	21.0
hsa-miR-369-3p	66.0	47.0	30.0	35.0	30.0	40.0	27.0	24.0	44.0	17.0	25.0	34.0	20.0	19.0
hsa-miR-28-3p	56.0	26.0	17.0	32.0	25.0	34.0	26.0	21.0	27.0	30.0	22.0	25.0	17.0	25.0
hsa-miR-585-3p	68.0	81.0	68.0	61.0	65.0	67.0	51.0	64.0	66.0	48.0	59.0	67.0	56.0	54.0
hsa-miR-185-5p	162.0	121.0	73.0	97.0	84.0	111.0	60.0	84.0	141.0	66.0	66.0	69.0	59.0	95.0
hsa-miR-497-5p	71.0	39.0	34.0	42.0	37.0	28.0	26.0	21.0	41.0	20.0	28.0	14.0	30.0	22.0
hsa-miR-1323	26.0	27.0	21.0	16.0	17.0	12.0	19.0	8.0	14.0	7.0	14.0	14.0	15.0	9.0
hsa-miR-1262	36.0	32.0	17.0	12.0	18.0	12.0	10.0	11.0	28.0	8.0	15.0	13.0	11.0	12.0
hsa-miR-512-5p	25.0	26.0	12.0	9.0	26.0	13.0	12.0	15.0	15.0	14.0	12.0	10.0	16.0	5.0
hsa-miR-4536-3p	25.0	21.0	9.0	9.0	13.0	7.0	11.0	11.0	7.0	10.0	8.0	21.0	16.0	12.0
hsa-miR-33b-5p	34.0	19.0	6.0	14.0	15.0	12.0	14.0	10.0	19.0	12.0	18.0	11.0	13.0	12.0
hsa-miR-548a-5p	39.0	30.0	14.0	17.0	26.0	20.0	20.0	16.0	17.0	12.0	17.0	11.0	18.0	10.0
hsa-miR-582-5p	55.0	25.0	20.0	21.0	28.0	37.0	13.0	12.0	36.0	24.0	29.0	23.0	16.0	23.0
hsa-miR-508-5p	26.0	15.0	7.0	5.0	20.0	11.0	12.0	14.0	18.0	13.0	9.0	10.0	14.0	15.0
hsa-miR-626	65.0	34.0	24.0	14.0	36.0	33.0	12.0	28.0	39.0	21.0	25.0	22.0	31.0	16.0
hsa-miR-30e-3p	34.0	21.0	16.0	24.0	23.0	17.0	15.0	8.0	37.0	17.0	19.0	19.0	20.0	21.0
hsa-miR-132-3p	30.0	23.0	19.0	27.0	18.0	15.0	24.0	13.0	20.0	20.0	20.0	17.0	16.0	18.0
hsa-miR-203a-5p	39.0	34.0	15.0	18.0	23.0	9.0	19.0	11.0	34.0	15.0	14.0	14.0	19.0	16.0
hsa-miR-6503-5p	17.0	18.0	5.0	11.0	13.0	8.0	6.0	8.0	11.0	8.0	7.0	9.0	5.0	9.0
hsa-miR-1278	26.0	19.0	16.0	4.0	20.0	13.0	8.0	9.0	25.0	12.0	4.0	13.0	4.0	12.0
hsa-miR-922	34.0	30.0	7.0	14.0	29.0	14.0	15.0	11.0	23.0	18.0	20.0	34.0	11.0	18.0
hsa-miR-338-5p	34.0	17.0	8.0	19.0	21.0	9.0	14.0	16.0	11.0	7.0	15.0	13.0	8.0	11.0
hsa-miR-23c	52.0	36.0	12.0	19.0	21.0	20.0	14.0	12.0	41.0	19.0	18.0	17.0	24.0	11.0
hsa-miR-4284	31.0	13.0	9.0	7.0	18.0	10.0	7.0	10.0	21.0	8.0	6.0	11.0	7.0	9.0
hsa-miR-769-3p	24.0	16.0	9.0	6.0	26.0	14.0	14.0	10.0	16.0	6.0	11.0	7.0	8.0	14.0
hsa-miR-369-5p	28.0	31.0	11.0	12.0	15.0	9.0	4.0	8.0	15.0	10.0	8.0	10.0	11.0	15.0
hsa-miR-18a-5p	81.0	68.0	47.0	44.0	51.0	30.0	31.0	29.0	74.0	18.0	22.0	25.0	15.0	67.0
hsa-miR-126-3p	2132.0	743.0	1176.0	1519.0	1142.0	2707.0	812.0	476.0	1405.0	657.0	584.0	572.0	1060.0	752.0
hsa-miR-1185-2-3p	36.0	34.0	25.0	8.0	22.0	20.0	13.0	13.0	26.0	12.0	25.0	23.0	14.0	13.0
hsa-miR-548k	31.0	30.0	14.0	13.0	20.0	9.0	14.0	16.0	19.0	4.0	9.0	12.0	14.0	10.0
hsa-miR-3065-3p	22.0	22.0	12.0	8.0	5.0	10.0	6.0	5.0	8.0	12.0	6.0	8.0	6.0	10.0
hsa-miR-548g-3p	40.0	21.0	16.0	13.0	15.0	11.0	18.0	21.0	23.0	11.0	23.0	14.0	18.0	10.0
hsa-miR-448	29.0	30.0	19.0	14.0	17.0	21.0	14.0	16.0	26.0	19.0	23.0	10.0	16.0	7.0
hsa-miR-455-5p	34.0	21.0	12.0	18.0	20.0	6.0	15.0	8.0	20.0	13.0	13.0	12.0	20.0	6.0
hsa-miR-3605-5p	16.0	13.0	11.0	9.0	6.0	7.0	9.0	6.0	13.0	6.0	6.0	4.0	5.0	9.0
hsa-miR-510-3p	27.0	21.0	8.0	10.0	16.0	8.0	9.0	11.0	15.0	13.0	12.0	12.0	9.0	4.0
hsa-miR-598-3p	123.0	89.0	36.0	39.0	28.0	37.0	33.0	32.0	71.0	46.0	50.0	39.0	52.0	31.0
hsa-miR-876-5p	36.0	23.0	8.0	9.0	19.0	7.0	7.0	5.0	20.0	8.0	14.0	14.0	10.0	6.0
hsa-miR-650	26.0	19.0	9.0	10.0	22.0	9.0	15.0	11.0	18.0	6.0	11.0	9.0	13.0	8.0
hsa-miR-181d-3p	26.0	25.0	8.0	7.0	20.0	16.0	6.0	4.0	11.0	12.0	11.0	6.0	5.0	7.0
hsa-miR-574-3p	87.0	47.0	93.0	73.0	51.0	53.0	54.0	38.0	92.0	44.0	60.0	32.0	51.0	58.0
hsa-miR-652-5p	12.0	9.0	4.0	8.0	5.0	3.0	10.0	6.0	8.0	8.0	9.0	10.0	2.0	6.0
hsa-miR-563	45.0	29.0	7.0	9.0	15.0	15.0	12.0	9.0	15.0	10.0	13.0	14.0	9.0	8.0
hsa-miR-517c-3p+hsa-miR-519a-3p	30.0	22.0	7.0	9.0	18.0	10.0	13.0	5.0	20.0	11.0	11.0	9.0	17.0	9.0
hsa-miR-660-3p	27.0	23.0	8.0	10.0	22.0	8.0	10.0	10.0	8.0	9.0	16.0	13.0	8.0	8.0
hsa-miR-5010-3p	27.0	19.0	5.0	12.0	12.0	10.0	7.0	3.0	17.0	7.0	11.0	9.0	13.0	8.0
hsa-miR-1302	34.0	29.0	9.0	13.0	14.0	11.0	10.0	11.0	25.0	7.0	17.0	5.0	13.0	6.0
hsa-miR-642a-5p	19.0	19.0	11.0	6.0	13.0	12.0	3.0	8.0	12.0	7.0	16.0	14.0	9.0	9.0
hsa-miR-502-5p	65.0	26.0	18.0	28.0	18.0	22.0	14.0	14.0	35.0	17.0	22.0	24.0	26.0	19.0
hsa-miR-4647	26.0	23.0	14.0	12.0	18.0	16.0	3.0	13.0	22.0	10.0	15.0	9.0	8.0	3.0
hsa-miR-184	32.0	22.0	6.0	18.0	12.0	9.0	3.0	9.0	10.0	4.0	18.0	8.0	14.0	10.0
hsa-miR-200a-3p	49.0	47.0	13.0	13.0	20.0	26.0	12.0	11.0	16.0	17.0	15.0	24.0	14.0	12.0
hsa-miR-301a-3p	60.0	38.0	32.0	49.0	34.0	37.0	27.0	29.0	54.0	18.0	17.0	21.0	19.0	29.0
hsa-miR-26b-5p	343.0	157.0	154.0	181.0	121.0	196.0	150.0	136.0	385.0	106.0	105.0	108.0	88.0	115.0
hsa-miR-4488	42.0	22.0	16.0	21.0	13.0	7.0	13.0	9.0	28.0	23.0	16.0	11.0	14.0	20.0
hsa-miR-522-3p	20.0	31.0	20.0	17.0	14.0	11.0	10.0	5.0	17.0	5.0	14.0	11.0	10.0	11.0
hsa-miR-487b-5p	30.0	21.0	9.0	7.0	18.0	6.0	5.0	9.0	16.0	13.0	16.0	9.0	6.0	5.0
hsa-miR-5001-5p	20.0	22.0	5.0	7.0	7.0	8.0	7.0	3.0	10.0	8.0	9.0	5.0	7.0	7.0
hsa-miR-802	29.0	19.0	9.0	12.0	16.0	13.0	11.0	14.0	22.0	6.0	10.0	15.0	10.0	6.0
hsa-miR-378i	115.0	87.0	118.0	59.0	83.0	53.0	42.0	40.0	83.0	48.0	56.0	34.0	49.0	46.0
hsa-miR-4286	116.0	46.0	85.0	67.0	45.0	42.0	57.0	44.0	94.0	62.0	50.0	49.0	40.0	68.0
hsa-miR-532-3p	22.0	23.0	11.0	14.0	12.0	8.0	11.0	7.0	22.0	6.0	6.0	10.0	6.0	16.0
hsa-miR-933	24.0	18.0	7.0	8.0	12.0	5.0	13.0	7.0	18.0	13.0	8.0	9.0	8.0	5.0
hsa-miR-362-5p	34.0	15.0	21.0	10.0	17.0	10.0	6.0	12.0	17.0	8.0	14.0	10.0	8.0	9.0
hsa-miR-4516	33.0	24.0	14.0	20.0	16.0	13.0	8.0	11.0	9.0	13.0	13.0	65.0	15.0	13.0
hsa-miR-421	48.0	27.0	7.0	20.0	21.0	18.0	14.0	11.0	17.0	12.0	14.0	20.0	17.0	15.0
hsa-miR-551b-3p	20.0	23.0	13.0	13.0	17.0	9.0	10.0	7.0	24.0	9.0	12.0	13.0	8.0	3.0
hsa-miR-378f	34.0	17.0	11.0	13.0	24.0	13.0	11.0	11.0	18.0	22.0	12.0	18.0	5.0	16.0
hsa-miR-543	37.0	30.0	29.0	21.0	17.0	17.0	23.0	14.0	32.0	13.0	22.0	10.0	24.0	18.0
hsa-miR-30a-3p	26.0	20.0	10.0	12.0	10.0	10.0	9.0	10.0	18.0	9.0	20.0	12.0	14.0	5.0
hsa-miR-324-3p	28.0	21.0	9.0	15.0	25.0	6.0	12.0	14.0	34.0	10.0	7.0	21.0	11.0	11.0
hsa-miR-1305	40.0	24.0	16.0	21.0	23.0	7.0	10.0	11.0	18.0	15.0	15.0	39.0	19.0	24.0
hsa-miR-365a-3p+hsa-miR-365b-3p	89.0	58.0	76.0	53.0	58.0	28.0	87.0	13.0	82.0	27.0	53.0	34.0	26.0	46.0
hsa-miR-584-3p	24.0	22.0	7.0	8.0	15.0	6.0	7.0	14.0	18.0	5.0	7.0	12.0	17.0	7.0
hsa-miR-3147	27.0	17.0	14.0	10.0	14.0	10.0	9.0	10.0	19.0	8.0	7.0	15.0	10.0	8.0
hsa-miR-548e-5p	20.0	14.0	7.0	8.0	7.0	10.0	8.0	7.0	17.0	7.0	13.0	7.0	4.0	5.0
hsa-miR-607	34.0	31.0	6.0	15.0	24.0	5.0	13.0	11.0	27.0	14.0	16.0	14.0	13.0	11.0
hsa-miR-1197	37.0	34.0	9.0	9.0	22.0	13.0	4.0	11.0	14.0	14.0	9.0	14.0	9.0	9.0
hsa-miR-1285-5p	64.0	51.0	35.0	50.0	34.0	131.0	31.0	59.0	25.0	137.0	37.0	65.0	34.0	108.0
hsa-miR-764	28.0	24.0	10.0	18.0	25.0	10.0	6.0	8.0	20.0	13.0	8.0	13.0	9.0	10.0
hsa-miR-525-5p	37.0	21.0	7.0	12.0	14.0	8.0	4.0	20.0	17.0	10.0	16.0	11.0	9.0	16.0
hsa-miR-1296-3p	35.0	19.0	9.0	12.0	17.0	10.0	7.0	11.0	18.0	11.0	17.0	11.0	14.0	9.0
hsa-miR-4461	21.0	15.0	7.0	11.0	14.0	10.0	6.0	13.0	13.0	5.0	11.0	6.0	6.0	3.0
hsa-miR-183-5p	32.0	26.0	17.0	16.0	15.0	9.0	10.0	5.0	16.0	12.0	20.0	11.0	10.0	11.0
hsa-miR-615-3p	25.0	17.0	15.0	5.0	8.0	10.0	8.0	4.0	15.0	8.0	9.0	10.0	15.0	10.0
hsa-miR-208b-3p	43.0	32.0	16.0	11.0	31.0	9.0	17.0	16.0	18.0	11.0	21.0	11.0	14.0	10.0
hsa-miR-299-5p	48.0	38.0	32.0	17.0	25.0	39.0	17.0	20.0	37.0	20.0	15.0	26.0	13.0	21.0
hsa-miR-10a-5p	61.0	33.0	37.0	34.0	33.0	48.0	16.0	31.0	51.0	25.0	21.0	28.0	35.0	28.0
hsa-miR-1290	58.0	44.0	30.0	32.0	42.0	28.0	22.0	23.0	60.0	32.0	35.0	37.0	25.0	27.0
hsa-miR-107	142.0	75.0	91.0	66.0	57.0	86.0	51.0	44.0	158.0	43.0	52.0	41.0	81.0	70.0
hsa-miR-449b-5p	22.0	23.0	10.0	6.0	16.0	9.0	10.0	12.0	18.0	12.0	16.0	5.0	18.0	11.0
hsa-miR-4707-5p	28.0	24.0	11.0	9.0	12.0	8.0	8.0	9.0	28.0	14.0	25.0	8.0	11.0	9.0
hsa-miR-548y	35.0	31.0	16.0	18.0	23.0	14.0	16.0	13.0	17.0	17.0	14.0	20.0	18.0	16.0
hsa-miR-370-3p	33.0	22.0	18.0	18.0	27.0	25.0	12.0	13.0	17.0	11.0	13.0	8.0	16.0	12.0
hsa-miR-34a-5p	75.0	54.0	39.0	55.0	49.0	113.0	14.0	34.0	41.0	49.0	25.0	53.0	35.0	106.0
hsa-miR-181a-3p	23.0	20.0	12.0	18.0	15.0	8.0	13.0	12.0	16.0	18.0	10.0	8.0	15.0	8.0
hsa-miR-519c-3p	35.0	42.0	6.0	10.0	20.0	12.0	14.0	10.0	13.0	12.0	16.0	10.0	17.0	13.0
hsa-miR-134-3p	36.0	21.0	12.0	13.0	16.0	9.0	12.0	6.0	21.0	11.0	13.0	10.0	12.0	11.0
hsa-miR-2110	29.0	15.0	11.0	13.0	12.0	5.0	7.0	5.0	10.0	11.0	8.0	16.0	9.0	10.0
hsa-miR-301a-5p	40.0	36.0	11.0	16.0	25.0	7.0	13.0	15.0	24.0	12.0	12.0	17.0	23.0	15.0
hsa-miR-1973	35.0	24.0	13.0	10.0	23.0	12.0	5.0	6.0	25.0	5.0	18.0	11.0	11.0	9.0
hsa-miR-643	32.0	25.0	12.0	12.0	13.0	7.0	9.0	5.0	12.0	7.0	11.0	9.0	10.0	5.0
hsa-miR-328-5p	28.0	29.0	12.0	8.0	19.0	12.0	20.0	12.0	23.0	13.0	18.0	16.0	9.0	9.0
hsa-miR-450a-2-3p	30.0	21.0	19.0	16.0	14.0	10.0	7.0	11.0	28.0	11.0	18.0	11.0	13.0	10.0
hsa-miR-1272	22.0	29.0	14.0	11.0	20.0	7.0	9.0	8.0	14.0	11.0	16.0	14.0	16.0	9.0
hsa-miR-199b-5p	43.0	30.0	37.0	30.0	9.0	24.0	19.0	24.0	29.0	27.0	20.0	17.0	13.0	38.0
hsa-miR-210-3p	38.0	26.0	12.0	22.0	13.0	16.0	11.0	19.0	35.0	12.0	13.0	17.0	10.0	12.0
hsa-let-7g-5p	1648.0	886.0	750.0	891.0	528.0	690.0	750.0	792.0	1775.0	490.0	419.0	525.0	433.0	713.0
hsa-miR-26a-5p	436.0	141.0	230.0	189.0	159.0	303.0	154.0	114.0	400.0	136.0	115.0	94.0	118.0	180.0
hsa-miR-937-3p	28.0	34.0	10.0	11.0	20.0	10.0	13.0	6.0	22.0	11.0	11.0	14.0	9.0	12.0
hsa-miR-300	20.0	24.0	10.0	13.0	21.0	13.0	8.0	10.0	18.0	7.0	7.0	9.0	9.0	6.0
hsa-miR-25-5p	23.0	32.0	10.0	10.0	20.0	12.0	8.0	11.0	21.0	8.0	10.0	12.0	10.0	7.0
hsa-miR-888-5p	32.0	31.0	12.0	13.0	26.0	19.0	15.0	11.0	28.0	14.0	19.0	13.0	12.0	11.0
hsa-miR-627-5p	36.0	19.0	16.0	20.0	21.0	13.0	13.0	7.0	28.0	11.0	14.0	19.0	18.0	10.0
hsa-miR-186-5p	43.0	41.0	18.0	8.0	14.0	15.0	15.0	12.0	15.0	14.0	18.0	22.0	18.0	14.0
hsa-miR-10b-5p	78.0	44.0	31.0	38.0	37.0	38.0	30.0	25.0	28.0	27.0	23.0	22.0	23.0	35.0
hsa-miR-542-3p	32.0	22.0	11.0	14.0	20.0	13.0	10.0	10.0	15.0	9.0	12.0	16.0	8.0	8.0
hsa-miR-887-5p	20.0	10.0	4.0	8.0	6.0	4.0	4.0	12.0	8.0	12.0	6.0	6.0	8.0	4.0
hsa-miR-197-5p	35.0	27.0	7.0	16.0	20.0	9.0	9.0	9.0	20.0	6.0	11.0	12.0	20.0	17.0
hsa-miR-939-5p	37.0	23.0	6.0	9.0	16.0	13.0	17.0	2.0	26.0	10.0	9.0	14.0	14.0	18.0
hsa-miR-378g	42.0	34.0	26.0	27.0	23.0	23.0	14.0	14.0	26.0	13.0	11.0	14.0	17.0	13.0
hsa-miR-95-3p	33.0	29.0	32.0	17.0	28.0	17.0	21.0	12.0	30.0	12.0	19.0	15.0	14.0	14.0
hsa-miR-412-3p	30.0	25.0	7.0	11.0	17.0	7.0	12.0	11.0	17.0	12.0	18.0	8.0	15.0	3.0
hsa-miR-1228-3p	39.0	25.0	11.0	5.0	30.0	7.0	16.0	9.0	14.0	12.0	16.0	17.0	14.0	6.0
hsa-miR-301b-3p	32.0	29.0	11.0	16.0	27.0	9.0	11.0	15.0	16.0	12.0	14.0	9.0	14.0	13.0
hsa-miR-27a-3p	33.0	31.0	13.0	17.0	18.0	14.0	21.0	12.0	27.0	17.0	10.0	12.0	11.0	9.0
hsa-miR-1268b	25.0	23.0	8.0	8.0	18.0	14.0	8.0	7.0	17.0	13.0	11.0	13.0	9.0	9.0
hsa-miR-514a-3p	30.0	25.0	14.0	12.0	13.0	1.0	5.0	13.0	14.0	12.0	15.0	13.0	15.0	6.0
hsa-miR-548ar-3p	28.0	18.0	6.0	12.0	14.0	10.0	8.0	11.0	17.0	9.0	9.0	13.0	4.0	7.0
hsa-miR-1255a	44.0	32.0	24.0	16.0	20.0	19.0	10.0	8.0	26.0	16.0	30.0	19.0	14.0	12.0
hsa-miR-627-3p	19.0	10.0	5.0	9.0	9.0	5.0	12.0	4.0	12.0	8.0	7.0	6.0	10.0	5.0
hsa-miR-1295a	37.0	31.0	20.0	20.0	17.0	20.0	10.0	12.0	23.0	11.0	13.0	17.0	6.0	11.0
hsa-miR-597-5p	52.0	45.0	24.0	26.0	37.0	17.0	16.0	9.0	28.0	19.0	15.0	26.0	21.0	20.0
hsa-miR-576-3p	16.0	20.0	5.0	4.0	16.0	8.0	6.0	6.0	9.0	11.0	11.0	7.0	7.0	5.0
hsa-miR-891a-5p	41.0	38.0	12.0	9.0	30.0	8.0	11.0	12.0	28.0	8.0	15.0	16.0	20.0	12.0
hsa-miR-133a-5p	47.0	37.0	21.0	8.0	24.0	11.0	13.0	13.0	17.0	14.0	27.0	22.0	10.0	14.0
hsa-miR-301b-5p	28.0	17.0	6.0	7.0	18.0	6.0	5.0	8.0	11.0	7.0	10.0	8.0	8.0	10.0
hsa-miR-210-5p	31.0	19.0	16.0	13.0	16.0	10.0	7.0	9.0	15.0	10.0	12.0	18.0	17.0	16.0
hsa-miR-181a-2-3p	21.0	22.0	10.0	13.0	12.0	5.0	3.0	5.0	11.0	14.0	10.0	5.0	9.0	1.0
hsa-miR-942-5p	15.0	23.0	9.0	10.0	17.0	6.0	6.0	5.0	22.0	10.0	3.0	9.0	11.0	6.0
hsa-miR-133a-3p	72.0	21.0	238.0	25.0	132.0	9.0	76.0	12.0	138.0	12.0	80.0	9.0	37.0	59.0
hsa-miR-23a-3p	1312.0	610.0	1348.0	1351.0	783.0	1104.0	527.0	387.0	966.0	571.0	506.0	425.0	822.0	950.0
hsa-miR-548m	36.0	25.0	15.0	10.0	20.0	12.0	13.0	14.0	19.0	12.0	10.0	14.0	17.0	18.0
hsa-miR-208a-3p	26.0	17.0	12.0	9.0	10.0	9.0	8.0	7.0	20.0	10.0	10.0	10.0	17.0	10.0
hsa-miR-30e-5p	147.0	119.0	91.0	89.0	72.0	83.0	70.0	47.0	117.0	57.0	63.0	45.0	57.0	75.0
hsa-miR-378d	44.0	26.0	14.0	12.0	26.0	15.0	13.0	17.0	16.0	7.0	11.0	12.0	10.0	10.0
hsa-miR-335-5p	21.0	16.0	6.0	9.0	14.0	7.0	8.0	10.0	16.0	8.0	10.0	5.0	3.0	8.0
hsa-miR-514b-5p	64.0	55.0	34.0	48.0	37.0	51.0	28.0	41.0	49.0	33.0	37.0	49.0	18.0	40.0
hsa-miR-199a-3p+hsa-miR-199b-3p	229.0	153.0	165.0	292.0	93.0	152.0	109.0	90.0	117.0	122.0	118.0	88.0	105.0	141.0
hsa-miR-378e	293.0	281.0	410.0	296.0	310.0	328.0	434.0	225.0	340.0	212.0	348.0	220.0	423.0	254.0
hsa-miR-4485-3p	52.0	23.0	8.0	18.0	20.0	9.0	9.0	9.0	15.0	3.0	4.0	12.0	10.0	11.0
hsa-miR-1537-3p	23.0	26.0	7.0	6.0	13.0	12.0	6.0	9.0	26.0	11.0	4.0	13.0	18.0	9.0
hsa-miR-548v	41.0	31.0	7.0	18.0	12.0	17.0	14.0	16.0	25.0	8.0	10.0	18.0	16.0	10.0
hsa-miR-487a-3p	22.0	16.0	14.0	11.0	23.0	8.0	4.0	8.0	10.0	8.0	13.0	8.0	8.0	6.0
hsa-miR-3613-3p	28.0	27.0	7.0	20.0	14.0	14.0	19.0	11.0	28.0	15.0	17.0	16.0	9.0	15.0
hsa-miR-1245a	29.0	25.0	13.0	15.0	15.0	7.0	10.0	8.0	15.0	9.0	16.0	13.0	6.0	8.0
hsa-miR-498	25.0	22.0	7.0	14.0	13.0	8.0	7.0	3.0	19.0	6.0	6.0	8.0	9.0	7.0
hsa-miR-495-5p	40.0	40.0	17.0	16.0	20.0	13.0	6.0	11.0	25.0	15.0	27.0	19.0	15.0	11.0
hsa-miR-3614-5p	48.0	24.0	11.0	10.0	25.0	15.0	5.0	11.0	22.0	8.0	16.0	14.0	12.0	11.0
hsa-miR-137	28.0	26.0	15.0	19.0	13.0	12.0	7.0	13.0	19.0	10.0	8.0	6.0	7.0	7.0
hsa-miR-187-3p	40.0	46.0	15.0	34.0	20.0	26.0	28.0	22.0	36.0	20.0	14.0	17.0	16.0	11.0
hsa-miR-1249-3p	29.0	15.0	7.0	5.0	23.0	8.0	8.0	12.0	22.0	10.0	4.0	6.0	7.0	9.0
hsa-miR-3168	35.0	21.0	9.0	8.0	24.0	8.0	15.0	10.0	31.0	6.0	17.0	20.0	9.0	13.0
hsa-miR-664a-3p	44.0	47.0	18.0	32.0	25.0	38.0	22.0	22.0	46.0	31.0	27.0	30.0	20.0	21.0
hsa-miR-639	35.0	24.0	8.0	8.0	18.0	10.0	5.0	9.0	16.0	9.0	8.0	6.0	5.0	9.0
hsa-miR-337-3p	68.0	37.0	31.0	35.0	39.0	48.0	35.0	24.0	39.0	20.0	32.0	29.0	43.0	24.0
hsa-miR-363-3p	89.0	71.0	23.0	34.0	17.0	33.0	20.0	32.0	55.0	35.0	45.0	34.0	32.0	28.0
hsa-miR-1185-5p	30.0	19.0	14.0	16.0	16.0	10.0	6.0	11.0	25.0	11.0	13.0	10.0	6.0	8.0
hsa-miR-767-5p	43.0	31.0	15.0	13.0	20.0	17.0	10.0	16.0	25.0	8.0	16.0	11.0	9.0	15.0
hsa-miR-1283	696.0	606.0	1123.0	734.0	810.0	774.0	1145.0	621.0	817.0	638.0	867.0	630.0	1417.0	615.0
hsa-miR-199a-5p	110.0	71.0	45.0	66.0	33.0	45.0	26.0	30.0	45.0	31.0	36.0	36.0	33.0	40.0
hsa-miR-16-5p	10856.0	8526.0	5860.0	5969.0	3317.0	4683.0	5112.0	7371.0	19336.0	3248.0	2674.0	3400.0	2248.0	10134.0
hsa-miR-299-3p	50.0	57.0	34.0	38.0	19.0	30.0	19.0	18.0	37.0	15.0	21.0	23.0	10.0	22.0
hsa-miR-1976	13349.0	10487.0	10991.0	13714.0	9858.0	16365.0	8624.0	11731.0	11683.0	11906.0	9266.0	12818.0	8096.0	9555.0
hsa-miR-454-3p	73.0	59.0	24.0	33.0	24.0	25.0	20.0	27.0	56.0	25.0	16.0	23.0	23.0	21.0
hsa-miR-345-3p	32.0	40.0	13.0	13.0	19.0	7.0	12.0	9.0	31.0	11.0	9.0	20.0	17.0	13.0
hsa-miR-556-5p	87.0	65.0	56.0	52.0	38.0	56.0	69.0	25.0	61.0	36.0	39.0	45.0	53.0	29.0
hsa-miR-487b-3p	53.0	32.0	36.0	32.0	23.0	35.0	23.0	16.0	29.0	16.0	16.0	10.0	18.0	16.0
hsa-miR-513a-3p	30.0	24.0	16.0	12.0	25.0	13.0	8.0	11.0	26.0	9.0	23.0	18.0	14.0	12.0
hsa-miR-885-5p	37.0	31.0	37.0	17.0	28.0	13.0	28.0	19.0	37.0	9.0	43.0	13.0	27.0	14.0
hsa-miR-521	28.0	21.0	8.0	16.0	12.0	13.0	8.0	10.0	19.0	11.0	13.0	8.0	8.0	6.0
hsa-miR-147b	31.0	16.0	11.0	7.0	11.0	11.0	9.0	8.0	27.0	12.0	8.0	9.0	13.0	9.0
hsa-miR-2113	21.0	28.0	7.0	9.0	11.0	4.0	7.0	6.0	14.0	11.0	12.0	8.0	15.0	2.0
hsa-miR-200b-3p	33.0	20.0	13.0	13.0	16.0	13.0	11.0	7.0	28.0	14.0	13.0	16.0	6.0	13.0
hsa-miR-18b-5p	41.0	31.0	13.0	7.0	33.0	11.0	13.0	17.0	19.0	21.0	21.0	17.0	18.0	16.0
hsa-miR-188-3p	23.0	12.0	6.0	9.0	15.0	6.0	6.0	9.0	17.0	7.0	8.0	5.0	5.0	5.0
hsa-miR-6720-3p	37.0	19.0	10.0	12.0	15.0	11.0	5.0	6.0	12.0	6.0	8.0	5.0	6.0	3.0
hsa-miR-582-3p	29.0	24.0	7.0	10.0	17.0	11.0	5.0	7.0	18.0	11.0	12.0	5.0	8.0	13.0
hsa-miR-1200	39.0	28.0	12.0	8.0	16.0	6.0	9.0	11.0	19.0	9.0	9.0	11.0	9.0	11.0
hsa-miR-378h	28.0	22.0	13.0	16.0	22.0	8.0	5.0	12.0	11.0	7.0	10.0	13.0	13.0	8.0
hsa-miR-4792	31.0	18.0	7.0	6.0	11.0	12.0	8.0	10.0	22.0	6.0	14.0	13.0	16.0	6.0
hsa-miR-572	31.0	25.0	12.0	8.0	6.0	5.0	6.0	5.0	13.0	17.0	10.0	9.0	15.0	10.0
hsa-miR-660-5p	52.0	31.0	25.0	18.0	18.0	25.0	7.0	17.0	37.0	17.0	10.0	24.0	18.0	18.0
hsa-miR-449a	29.0	19.0	5.0	7.0	11.0	7.0	3.0	2.0	11.0	8.0	11.0	8.0	9.0	5.0
hsa-miR-302a-3p	36.0	25.0	12.0	12.0	13.0	11.0	15.0	6.0	13.0	6.0	9.0	8.0	11.0	9.0
hsa-miR-27b-3p	117.0	49.0	110.0	125.0	76.0	65.0	42.0	21.0	98.0	32.0	36.0	32.0	58.0	64.0
hsa-miR-1281	22.0	23.0	12.0	13.0	23.0	10.0	10.0	9.0	15.0	3.0	10.0	11.0	12.0	6.0
hsa-miR-106b-5p	207.0	161.0	113.0	119.0	88.0	107.0	102.0	104.0	256.0	60.0	56.0	64.0	62.0	148.0
hsa-miR-182-3p	38.0	29.0	12.0	11.0	19.0	14.0	17.0	11.0	28.0	18.0	19.0	12.0	10.0	11.0
hsa-miR-455-3p	24.0	11.0	4.0	9.0	5.0	4.0	11.0	7.0	16.0	6.0	7.0	12.0	14.0	5.0
hsa-miR-128-3p	109.0	101.0	97.0	76.0	89.0	107.0	120.0	82.0	113.0	66.0	89.0	75.0	108.0	47.0
hsa-miR-376c-5p	30.0	20.0	12.0	15.0	23.0	14.0	7.0	10.0	14.0	7.0	9.0	12.0	9.0	16.0
hsa-miR-1275	32.0	27.0	3.0	7.0	11.0	4.0	15.0	8.0	14.0	15.0	11.0	14.0	13.0	7.0
hsa-miR-1224-3p	21.0	15.0	7.0	6.0	13.0	6.0	3.0	3.0	6.0	5.0	8.0	6.0	11.0	5.0
hsa-miR-518e-3p	23.0	21.0	7.0	12.0	15.0	4.0	9.0	11.0	19.0	7.0	13.0	13.0	5.0	7.0
hsa-miR-625-5p	36.0	20.0	23.0	21.0	23.0	23.0	12.0	13.0	21.0	17.0	20.0	23.0	15.0	19.0
hsa-miR-302a-5p	22.0	25.0	20.0	15.0	19.0	18.0	18.0	16.0	16.0	17.0	16.0	18.0	18.0	14.0
hsa-miR-130a-3p	109.0	52.0	57.0	67.0	61.0	97.0	43.0	31.0	72.0	41.0	35.0	29.0	43.0	40.0
hsa-miR-136-5p	38.0	16.0	28.0	27.0	26.0	58.0	10.0	16.0	31.0	13.0	16.0	16.0	24.0	14.0
hsa-miR-758-5p	14.0	9.0	5.0	9.0	11.0	9.0	11.0	6.0	9.0	9.0	10.0	6.0	7.0	5.0
hsa-miR-1277-3p	54.0	39.0	22.0	15.0	24.0	27.0	13.0	24.0	31.0	17.0	22.0	26.0	17.0	10.0
hsa-miR-4425	17.0	13.0	8.0	7.0	17.0	5.0	8.0	9.0	5.0	7.0	10.0	10.0	10.0	8.0
hsa-miR-511-5p	26.0	24.0	28.0	18.0	16.0	9.0	10.0	9.0	10.0	21.0	24.0	24.0	18.0	13.0
hsa-miR-15b-5p	1055.0	423.0	434.0	427.0	438.0	808.0	368.0	314.0	715.0	244.0	265.0	337.0	189.0	447.0
hsa-miR-154-5p	41.0	37.0	42.0	26.0	26.0	49.0	21.0	18.0	37.0	18.0	23.0	23.0	28.0	28.0
hsa-miR-934	17.0	14.0	8.0	13.0	17.0	13.0	10.0	9.0	16.0	15.0	11.0	8.0	8.0	7.0
hsa-miR-330-3p	26.0	13.0	9.0	10.0	16.0	13.0	14.0	10.0	13.0	9.0	7.0	9.0	7.0	4.0
hsa-miR-222-3p	152.0	88.0	72.0	112.0	65.0	65.0	56.0	56.0	125.0	64.0	50.0	55.0	56.0	70.0
hsa-miR-4741	19.0	28.0	14.0	21.0	12.0	13.0	9.0	9.0	23.0	9.0	15.0	13.0	9.0	11.0
hsa-miR-513c-3p	16.0	17.0	5.0	7.0	9.0	5.0	4.0	6.0	12.0	6.0	6.0	2.0	4.0	4.0
hsa-miR-330-5p	11.0	10.0	4.0	9.0	9.0	4.0	11.0	5.0	13.0	5.0	11.0	7.0	10.0	9.0
hsa-miR-760	13.0	10.0	4.0	5.0	14.0	11.0	2.0	8.0	12.0	5.0	8.0	3.0	4.0	12.0
hsa-miR-25-3p	2050.0	1817.0	1012.0	1166.0	661.0	823.0	824.0	1389.0	2770.0	864.0	432.0	670.0	392.0	1897.0
hsa-miR-410-3p	20.0	11.0	4.0	11.0	21.0	9.0	10.0	7.0	16.0	4.0	7.0	13.0	8.0	8.0
hsa-miR-376b-3p	17.0	12.0	9.0	4.0	13.0	4.0	7.0	8.0	8.0	10.0	12.0	6.0	1.0	5.0
hsa-miR-484	44.0	30.0	25.0	24.0	24.0	20.0	24.0	32.0	49.0	19.0	14.0	25.0	20.0	24.0
hsa-miR-539-3p	12.0	8.0	3.0	5.0	13.0	4.0	6.0	10.0	10.0	5.0	6.0	8.0	5.0	3.0
hsa-miR-548c-5p+hsa-miR-548o-5p+hsa-miR-548am-5p	12.0	5.0	6.0	7.0	18.0	4.0	6.0	6.0	9.0	9.0	5.0	7.0	4.0	5.0
hsa-miR-649	16.0	18.0	8.0	10.0	15.0	12.0	6.0	10.0	15.0	6.0	6.0	10.0	9.0	9.0
hsa-miR-631	18.0	28.0	7.0	11.0	17.0	10.0	10.0	12.0	14.0	12.0	14.0	9.0	13.0	5.0
hsa-miR-3185	15.0	15.0	9.0	18.0	9.0	8.0	6.0	11.0	14.0	10.0	10.0	9.0	6.0	11.0
hsa-miR-1909-3p	15.0	15.0	6.0	8.0	17.0	1.0	4.0	4.0	8.0	3.0	14.0	7.0	5.0	6.0
hsa-miR-1249-5p	12.0	14.0	6.0	8.0	13.0	13.0	4.0	4.0	16.0	11.0	11.0	3.0	7.0	9.0
hsa-miR-129-5p	28.0	19.0	12.0	9.0	15.0	12.0	10.0	6.0	13.0	9.0	9.0	18.0	8.0	12.0
hsa-miR-3615	19.0	11.0	12.0	9.0	8.0	8.0	6.0	8.0	11.0	10.0	10.0	12.0	12.0	4.0
hsa-miR-1254	15.0	12.0	7.0	5.0	8.0	1.0	7.0	5.0	9.0	4.0	5.0	6.0	7.0	8.0
hsa-miR-296-3p	14.0	12.0	4.0	10.0	11.0	7.0	7.0	10.0	9.0	14.0	17.0	6.0	5.0	8.0
hsa-miR-323a-3p	32.0	20.0	15.0	20.0	20.0	32.0	15.0	23.0	18.0	14.0	6.0	14.0	22.0	13.0
hsa-miR-876-3p	20.0	20.0	7.0	8.0	15.0	5.0	5.0	14.0	8.0	10.0	13.0	6.0	9.0	11.0
hsa-miR-769-5p	53.0	36.0	18.0	23.0	16.0	16.0	12.0	17.0	32.0	20.0	18.0	13.0	16.0	16.0
hsa-miR-146a-5p	381.0	149.0	99.0	161.0	143.0	308.0	93.0	150.0	149.0	322.0	117.0	174.0	66.0	266.0
hsa-let-7e-5p	27.0	15.0	25.0	33.0	23.0	31.0	16.0	15.0	38.0	12.0	21.0	18.0	19.0	11.0
hsa-miR-376c-3p	38.0	15.0	17.0	9.0	29.0	28.0	14.0	7.0	25.0	8.0	21.0	19.0	15.0	22.0
hsa-miR-361-3p	66.0	37.0	18.0	43.0	35.0	38.0	26.0	31.0	48.0	35.0	18.0	12.0	19.0	38.0
hsa-miR-99a-5p	36.0	23.0	24.0	28.0	29.0	24.0	17.0	19.0	26.0	25.0	21.0	17.0	23.0	28.0
hsa-miR-485-3p	35.0	30.0	30.0	16.0	35.0	63.0	23.0	11.0	30.0	18.0	21.0	19.0	22.0	16.0
hsa-miR-1322	18.0	21.0	21.0	14.0	22.0	16.0	25.0	26.0	15.0	18.0	10.0	17.0	20.0	22.0
hsa-miR-1260b	12.0	10.0	17.0	10.0	13.0	9.0	7.0	10.0	9.0	7.0	9.0	6.0	8.0	2.0
hsa-miR-507	14.0	15.0	9.0	7.0	8.0	9.0	12.0	6.0	7.0	18.0	13.0	9.0	15.0	6.0
hsa-miR-642a-3p	32.0	24.0	15.0	23.0	22.0	8.0	5.0	14.0	13.0	8.0	11.0	10.0	7.0	13.0
hsa-miR-1260a	57.0	36.0	52.0	42.0	32.0	24.0	25.0	21.0	54.0	28.0	19.0	18.0	27.0	29.0
hsa-miR-378b	23.0	17.0	8.0	13.0	13.0	15.0	4.0	6.0	14.0	21.0	17.0	10.0	10.0	16.0
hsa-miR-331-5p	25.0	10.0	16.0	15.0	18.0	17.0	12.0	11.0	20.0	13.0	15.0	14.0	13.0	6.0
hsa-miR-3613-5p	23.0	22.0	16.0	25.0	18.0	7.0	12.0	16.0	23.0	20.0	6.0	17.0	10.0	10.0
hsa-miR-2116-5p	51.0	44.0	39.0	32.0	36.0	41.0	23.0	17.0	45.0	33.0	32.0	21.0	43.0	25.0
hsa-miR-204-5p	14.0	15.0	7.0	6.0	9.0	12.0	10.0	15.0	16.0	10.0	7.0	4.0	5.0	6.0
hsa-miR-22-3p	732.0	392.0	656.0	584.0	446.0	548.0	520.0	324.0	965.0	230.0	295.0	234.0	288.0	576.0
hsa-miR-323a-5p	4.0	7.0	9.0	10.0	11.0	3.0	2.0	8.0	8.0	9.0	6.0	12.0	4.0	8.0
hsa-miR-6511a-3p	6.0	15.0	12.0	7.0	14.0	6.0	7.0	7.0	10.0	3.0	8.0	1.0	4.0	6.0
hsa-miR-554	14.0	10.0	5.0	10.0	10.0	4.0	5.0	9.0	5.0	10.0	12.0	16.0	9.0	11.0
hsa-miR-600	17.0	11.0	12.0	14.0	9.0	11.0	12.0	9.0	15.0	6.0	8.0	9.0	8.0	12.0
hsa-miR-1303	17.0	15.0	7.0	5.0	16.0	19.0	7.0	12.0	12.0	7.0	2.0	13.0	12.0	13.0
hsa-miR-517b-3p	11.0	15.0	5.0	8.0	10.0	8.0	5.0	3.0	7.0	11.0	8.0	9.0	8.0	7.0
hsa-miR-106a-5p+hsa-miR-17-5p	967.0	706.0	410.0	391.0	260.0	299.0	397.0	378.0	1013.0	184.0	166.0	207.0	179.0	626.0
hsa-miR-496	26.0	20.0	19.0	16.0	14.0	13.0	20.0	15.0	17.0	15.0	12.0	15.0	11.0	17.0
hsa-miR-181a-5p	334.0	136.0	164.0	256.0	130.0	194.0	107.0	90.0	172.0	152.0	81.0	94.0	108.0	154.0
hsa-miR-3190-3p	24.0	16.0	9.0	10.0	11.0	8.0	3.0	8.0	15.0	11.0	7.0	9.0	7.0	10.0
hsa-miR-148b-3p	109.0	81.0	65.0	68.0	62.0	70.0	55.0	49.0	98.0	63.0	43.0	49.0	45.0	82.0
hsa-miR-223-3p	5471.0	2274.0	3558.0	5981.0	4115.0	12309.0	2441.0	2946.0	3782.0	3965.0	1372.0	2911.0	2476.0	11026.0
hsa-miR-196b-5p	17.0	14.0	18.0	15.0	16.0	22.0	11.0	9.0	9.0	5.0	10.0	15.0	12.0	11.0
hsa-miR-652-3p	41.0	29.0	16.0	17.0	18.0	29.0	12.0	17.0	39.0	19.0	13.0	17.0	11.0	19.0
hsa-miR-637	19.0	8.0	5.0	10.0	9.0	6.0	6.0	11.0	10.0	7.0	8.0	12.0	7.0	12.0
hsa-miR-5001-3p	11.0	15.0	6.0	8.0	3.0	9.0	4.0	7.0	3.0	10.0	8.0	4.0	11.0	6.0
hsa-miR-3130-3p	19.0	23.0	8.0	12.0	18.0	14.0	20.0	18.0	20.0	14.0	7.0	16.0	17.0	9.0
hsa-miR-630	36.0	32.0	29.0	59.0	36.0	70.0	23.0	26.0	40.0	29.0	19.0	129.0	34.0	115.0
hsa-miR-197-3p	97.0	65.0	71.0	54.0	49.0	56.0	47.0	48.0	94.0	29.0	43.0	17.0	34.0	65.0
hsa-miR-1245b-5p	17.0	17.0	13.0	13.0	24.0	11.0	15.0	9.0	14.0	17.0	9.0	17.0	10.0	8.0
hsa-miR-648	20.0	14.0	14.0	6.0	18.0	11.0	16.0	9.0	9.0	16.0	10.0	16.0	14.0	7.0
hsa-miR-552-3p	25.0	10.0	7.0	16.0	23.0	13.0	2.0	9.0	12.0	15.0	19.0	16.0	5.0	19.0
hsa-miR-346	22.0	20.0	9.0	11.0	26.0	18.0	13.0	17.0	33.0	20.0	16.0	15.0	23.0	21.0
hsa-miR-377-3p	41.0	35.0	28.0	27.0	31.0	54.0	18.0	14.0	43.0	16.0	15.0	21.0	17.0	33.0
hsa-miR-219b-3p	24.0	25.0	13.0	8.0	11.0	13.0	16.0	10.0	15.0	11.0	15.0	12.0	22.0	9.0
hsa-miR-744-5p	21.0	11.0	10.0	12.0	18.0	18.0	9.0	12.0	19.0	8.0	16.0	6.0	11.0	11.0
hsa-miR-224-5p	21.0	19.0	13.0	9.0	9.0	9.0	13.0	9.0	11.0	10.0	11.0	8.0	22.0	3.0
hsa-miR-1306-3p	23.0	19.0	11.0	13.0	21.0	9.0	17.0	8.0	16.0	9.0	10.0	8.0	14.0	6.0
hsa-miR-495-3p	100.0	71.0	55.0	49.0	53.0	99.0	44.0	37.0	67.0	45.0	43.0	51.0	61.0	31.0
hsa-miR-3127-5p	12.0	12.0	7.0	11.0	13.0	9.0	8.0	9.0	14.0	11.0	4.0	9.0	10.0	13.0
hsa-miR-1297	21.0	13.0	8.0	15.0	14.0	11.0	8.0	10.0	9.0	8.0	19.0	12.0	13.0	6.0
hsa-miR-664b-3p	5.0	10.0	1.0	5.0	5.0	9.0	9.0	5.0	13.0	8.0	5.0	11.0	10.0	5.0
hsa-miR-1270	19.0	14.0	6.0	10.0	14.0	13.0	8.0	11.0	20.0	6.0	12.0	19.0	16.0	3.0
hsa-miR-514b-3p	17.0	8.0	9.0	9.0	13.0	9.0	6.0	10.0	9.0	9.0	13.0	11.0	9.0	11.0
hsa-miR-198	18.0	15.0	10.0	9.0	8.0	7.0	13.0	18.0	12.0	7.0	19.0	12.0	14.0	10.0
hsa-miR-146b-5p	49.0	14.0	18.0	41.0	22.0	23.0	20.0	30.0	32.0	29.0	16.0	19.0	16.0	18.0
hsa-miR-298	6.0	8.0	3.0	6.0	14.0	12.0	4.0	2.0	13.0	3.0	8.0	8.0	10.0	2.0
hsa-miR-936	22.0	24.0	9.0	16.0	13.0	9.0	5.0	9.0	18.0	10.0	6.0	5.0	10.0	9.0
hsa-miR-205-5p	17.0	19.0	23.0	18.0	15.0	4.0	14.0	12.0	26.0	13.0	18.0	12.0	13.0	8.0
hsa-miR-520h	45.0	48.0	33.0	53.0	41.0	38.0	43.0	37.0	46.0	31.0	41.0	37.0	46.0	16.0
hsa-miR-506-5p	19.0	14.0	9.0	6.0	8.0	13.0	10.0	10.0	12.0	14.0	26.0	9.0	5.0	2.0
hsa-miR-3131	16.0	19.0	7.0	7.0	16.0	8.0	3.0	6.0	14.0	10.0	15.0	11.0	8.0	3.0
hsa-miR-432-5p	13.0	10.0	8.0	12.0	14.0	15.0	20.0	24.0	18.0	11.0	9.0	15.0	19.0	14.0
hsa-miR-548j-5p	13.0	6.0	8.0	9.0	10.0	7.0	11.0	10.0	7.0	8.0	7.0	8.0	14.0	8.0
hsa-miR-1271-5p	16.0	14.0	9.0	13.0	14.0	15.0	11.0	11.0	13.0	6.0	4.0	7.0	4.0	12.0
hsa-miR-4707-3p	9.0	12.0	5.0	12.0	10.0	7.0	5.0	8.0	15.0	9.0	11.0	14.0	9.0	8.0
hsa-miR-548z+hsa-miR-548h-3p	39.0	26.0	17.0	18.0	20.0	23.0	12.0	13.0	38.0	13.0	16.0	14.0	17.0	14.0
hsa-miR-485-5p	15.0	11.0	6.0	5.0	15.0	11.0	7.0	9.0	10.0	4.0	5.0	7.0	7.0	4.0
hsa-miR-331-3p	67.0	43.0	25.0	32.0	26.0	39.0	26.0	29.0	55.0	12.0	29.0	20.0	20.0	30.0
hsa-miR-33a-5p	8.0	24.0	14.0	16.0	17.0	10.0	12.0	9.0	11.0	10.0	17.0	19.0	8.0	12.0
hsa-miR-502-3p	14.0	11.0	5.0	9.0	15.0	9.0	6.0	9.0	24.0	9.0	15.0	10.0	9.0	7.0
hsa-miR-605-5p	12.0	22.0	10.0	12.0	9.0	3.0	8.0	9.0	9.0	11.0	13.0	10.0	12.0	10.0
hsa-miR-1178-3p	9.0	13.0	10.0	3.0	5.0	6.0	7.0	3.0	10.0	7.0	10.0	6.0	13.0	7.0
hsa-miR-765	18.0	14.0	13.0	15.0	11.0	10.0	8.0	6.0	10.0	7.0	11.0	10.0	14.0	4.0
hsa-miR-517a-3p	16.0	4.0	12.0	14.0	19.0	6.0	8.0	5.0	12.0	8.0	11.0	13.0	9.0	11.0
hsa-miR-3151-5p	15.0	15.0	6.0	6.0	13.0	9.0	3.0	15.0	9.0	6.0	7.0	9.0	12.0	3.0
hsa-miR-661	10.0	13.0	6.0	12.0	8.0	9.0	10.0	6.0	13.0	13.0	11.0	8.0	8.0	4.0
hsa-miR-1185-1-3p	9.0	10.0	10.0	9.0	12.0	13.0	5.0	10.0	9.0	11.0	7.0	6.0	5.0	7.0
hsa-miR-573	24.0	18.0	9.0	11.0	20.0	18.0	12.0	11.0	11.0	14.0	11.0	15.0	11.0	10.0
hsa-miR-486-3p	59.0	66.0	31.0	35.0	25.0	35.0	42.0	49.0	97.0	41.0	25.0	20.0	17.0	42.0
hsa-miR-382-3p	15.0	13.0	12.0	12.0	20.0	8.0	10.0	4.0	22.0	10.0	8.0	9.0	12.0	11.0
hsa-miR-566	15.0	12.0	13.0	13.0	28.0	13.0	7.0	14.0	18.0	6.0	13.0	11.0	12.0	11.0
hsa-miR-508-3p	20.0	16.0	12.0	12.0	4.0	15.0	9.0	12.0	11.0	10.0	12.0	8.0	12.0	6.0
hsa-miR-411-5p	14.0	23.0	19.0	11.0	19.0	15.0	9.0	11.0	14.0	5.0	14.0	8.0	12.0	6.0
hsa-miR-433-3p	34.0	32.0	21.0	27.0	21.0	24.0	23.0	28.0	25.0	13.0	18.0	11.0	17.0	10.0
hsa-miR-590-3p	16.0	22.0	8.0	10.0	10.0	10.0	5.0	13.0	15.0	10.0	11.0	14.0	9.0	5.0
hsa-miR-663a	22.0	16.0	13.0	14.0	22.0	13.0	11.0	16.0	12.0	10.0	14.0	14.0	16.0	13.0
hsa-miR-638	20.0	16.0	8.0	11.0	10.0	12.0	17.0	11.0	12.0	11.0	14.0	24.0	12.0	9.0
hsa-miR-4455	31.0	22.0	14.0	17.0	29.0	24.0	12.0	17.0	27.0	30.0	23.0	13.0	26.0	20.0
hsa-let-7f-5p	127.0	59.0	102.0	76.0	67.0	99.0	51.0	38.0	134.0	50.0	59.0	36.0	48.0	51.0
hsa-miR-1-5p	15.0	11.0	27.0	13.0	13.0	13.0	7.0	10.0	18.0	5.0	13.0	15.0	10.0	9.0
hsa-miR-766-3p	42.0	19.0	17.0	23.0	16.0	12.0	24.0	13.0	33.0	16.0	17.0	24.0	17.0	25.0
hsa-miR-641	13.0	8.0	10.0	10.0	11.0	7.0	6.0	7.0	18.0	6.0	13.0	12.0	6.0	9.0
hsa-miR-211-3p	18.0	15.0	8.0	8.0	10.0	9.0	8.0	8.0	16.0	1.0	9.0	11.0	11.0	8.0
hsa-miR-323b-5p	13.0	13.0	6.0	7.0	12.0	7.0	7.0	7.0	12.0	12.0	6.0	8.0	7.0	7.0
hsa-miR-92a-1-5p	18.0	17.0	7.0	7.0	10.0	10.0	9.0	5.0	11.0	16.0	10.0	11.0	13.0	7.0
hsa-miR-548ad-3p	16.0	12.0	7.0	9.0	14.0	10.0	13.0	6.0	13.0	6.0	11.0	17.0	12.0	5.0
hsa-miR-7-5p	185.0	167.0	70.0	73.0	68.0	63.0	44.0	73.0	237.0	57.0	40.0	57.0	48.0	94.0
hsa-miR-562	15.0	16.0	9.0	14.0	7.0	17.0	8.0	8.0	15.0	8.0	15.0	6.0	5.0	4.0
hsa-miR-296-5p	115.0	91.0	53.0	51.0	42.0	35.0	61.0	68.0	125.0	34.0	48.0	28.0	27.0	93.0
hsa-miR-548ak	18.0	13.0	10.0	11.0	6.0	10.0	11.0	15.0	17.0	7.0	12.0	10.0	11.0	3.0
hsa-miR-544a	13.0	15.0	9.0	12.0	18.0	12.0	3.0	13.0	19.0	12.0	13.0	5.0	6.0	7.0
hsa-miR-361-5p	127.0	107.0	94.0	116.0	60.0	118.0	48.0	42.0	133.0	54.0	38.0	50.0	56.0	151.0
hsa-miR-181c-5p	23.0	7.0	8.0	13.0	16.0	10.0	7.0	8.0	14.0	7.0	9.0	9.0	7.0	5.0
hsa-miR-203a-3p	11.0	12.0	15.0	18.0	18.0	10.0	9.0	10.0	11.0	13.0	9.0	145.0	13.0	12.0
hsa-miR-614	20.0	19.0	6.0	12.0	15.0	9.0	11.0	6.0	17.0	12.0	7.0	4.0	5.0	6.0
hsa-miR-513c-5p	12.0	12.0	7.0	10.0	12.0	6.0	9.0	10.0	10.0	15.0	11.0	8.0	9.0	7.0
hsa-miR-520e	12.0	11.0	8.0	9.0	15.0	8.0	9.0	11.0	7.0	9.0	14.0	16.0	5.0	8.0
hsa-miR-1252-5p	11.0	8.0	6.0	7.0	6.0	9.0	5.0	5.0	10.0	1.0	9.0	4.0	6.0	9.0
hsa-miR-4448	12.0	11.0	8.0	6.0	9.0	5.0	7.0	6.0	9.0	5.0	9.0	3.0	12.0	8.0
hsa-miR-892b	10.0	4.0	7.0	8.0	8.0	9.0	5.0	4.0	13.0	4.0	9.0	8.0	11.0	3.0
hsa-miR-874-3p	16.0	12.0	3.0	16.0	13.0	7.0	3.0	7.0	12.0	8.0	10.0	11.0	8.0	4.0
hsa-miR-134-5p+hsa-miR-6728-5p	12.0	11.0	4.0	6.0	10.0	6.0	5.0	3.0	8.0	2.0	8.0	9.0	7.0	9.0
hsa-miR-4431	13.0	7.0	13.0	11.0	13.0	8.0	8.0	10.0	16.0	8.0	8.0	5.0	11.0	8.0
hsa-miR-761	33.0	28.0	10.0	10.0	15.0	6.0	14.0	15.0	23.0	20.0	16.0	16.0	18.0	19.0
hsa-miR-6511a-5p	4.0	6.0	10.0	3.0	10.0	8.0	6.0	8.0	8.0	4.0	4.0	2.0	2.0	8.0
hsa-miR-1304-3p	13.0	11.0	9.0	15.0	18.0	9.0	8.0	7.0	12.0	16.0	12.0	8.0	6.0	6.0
hsa-miR-128-2-5p	20.0	10.0	9.0	4.0	15.0	15.0	7.0	8.0	13.0	12.0	6.0	11.0	8.0	7.0
hsa-miR-30d-5p	201.0	147.0	146.0	142.0	121.0	154.0	84.0	109.0	199.0	83.0	82.0	70.0	97.0	147.0
hsa-miR-378c	20.0	6.0	9.0	5.0	17.0	3.0	9.0	9.0	16.0	7.0	10.0	6.0	8.0	5.0
hsa-miR-655-3p	15.0	8.0	5.0	8.0	9.0	6.0	5.0	11.0	9.0	10.0	9.0	7.0	8.0	6.0
hsa-miR-99b-5p	42.0	27.0	21.0	19.0	26.0	21.0	18.0	15.0	26.0	19.0	23.0	12.0	24.0	17.0
hsa-miR-4532	58.0	28.0	43.0	104.0	31.0	85.0	25.0	18.0	39.0	20.0	38.0	17.0	36.0	61.0
hsa-miR-206	182.0	23.0	446.0	89.0	390.0	33.0	163.0	29.0	225.0	23.0	137.0	18.0	90.0	122.0
hsa-miR-1269b	9.0	8.0	6.0	6.0	7.0	3.0	5.0	6.0	7.0	1.0	12.0	4.0	9.0	6.0
hsa-miR-510-5p	15.0	11.0	8.0	7.0	10.0	9.0	4.0	2.0	6.0	13.0	6.0	2.0	4.0	3.0
hsa-miR-628-5p	13.0	13.0	5.0	7.0	13.0	5.0	8.0	7.0	19.0	15.0	9.0	12.0	15.0	9.0
hsa-miR-2278	19.0	5.0	8.0	5.0	7.0	7.0	5.0	4.0	9.0	9.0	8.0	7.0	4.0	3.0
hsa-miR-1296-5p	19.0	6.0	8.0	10.0	12.0	6.0	5.0	5.0	7.0	9.0	12.0	4.0	2.0	8.0
hsa-miR-135a-5p	24.0	7.0	10.0	10.0	19.0	12.0	11.0	8.0	17.0	10.0	8.0	8.0	10.0	13.0
hsa-miR-664b-5p	4.0	5.0	7.0	8.0	6.0	5.0	8.0	0.0	5.0	4.0	5.0	3.0	4.0	8.0
hsa-miR-483-5p	8.0	8.0	7.0	2.0	7.0	6.0	8.0	4.0	7.0	3.0	5.0	6.0	7.0	5.0
hsa-miR-125a-5p	41.0	25.0	20.0	31.0	28.0	35.0	29.0	41.0	64.0	21.0	17.0	12.0	22.0	19.0
hsa-miR-3140-5p	11.0	7.0	5.0	4.0	7.0	1.0	8.0	10.0	10.0	4.0	10.0	4.0	6.0	8.0
hsa-miR-3916	14.0	15.0	4.0	12.0	15.0	5.0	4.0	7.0	8.0	6.0	7.0	9.0	6.0	4.0
hsa-miR-1255b-5p	22.0	27.0	16.0	15.0	11.0	10.0	12.0	15.0	21.0	18.0	23.0	15.0	16.0	18.0
hsa-miR-651-3p	14.0	4.0	8.0	14.0	12.0	8.0	5.0	4.0	10.0	4.0	7.0	12.0	7.0	5.0
hsa-miR-629-5p	32.0	17.0	9.0	11.0	26.0	13.0	10.0	8.0	15.0	12.0	15.0	9.0	17.0	18.0
hsa-miR-3065-5p	103.0	110.0	121.0	128.0	123.0	109.0	120.0	114.0	133.0	131.0	146.0	136.0	140.0	88.0
hsa-miR-520b	13.0	11.0	2.0	8.0	5.0	8.0	10.0	6.0	7.0	5.0	3.0	5.0	11.0	7.0
hsa-miR-181b-5p+hsa-miR-181d-5p	20.0	15.0	14.0	11.0	17.0	22.0	7.0	11.0	13.0	11.0	16.0	13.0	14.0	12.0
hsa-miR-3605-3p	18.0	9.0	14.0	5.0	5.0	5.0	6.0	10.0	13.0	13.0	12.0	7.0	10.0	2.0
hsa-miR-548d-3p	35.0	29.0	19.0	14.0	18.0	15.0	16.0	21.0	26.0	15.0	19.0	14.0	17.0	13.0
hsa-miR-494-5p	12.0	15.0	4.0	16.0	17.0	9.0	9.0	8.0	12.0	7.0	8.0	9.0	11.0	5.0
hsa-miR-624-3p	20.0	22.0	8.0	11.0	19.0	12.0	16.0	11.0	20.0	5.0	5.0	14.0	3.0	13.0
hsa-miR-221-5p	16.0	11.0	14.0	10.0	7.0	10.0	11.0	9.0	6.0	8.0	16.0	10.0	13.0	4.0
hsa-miR-520a-3p	9.0	11.0	4.0	11.0	8.0	5.0	7.0	4.0	10.0	9.0	10.0	12.0	4.0	2.0
hsa-miR-924	17.0	7.0	10.0	6.0	3.0	10.0	9.0	7.0	12.0	6.0	7.0	6.0	8.0	8.0
hsa-miR-512-3p	17.0	9.0	8.0	10.0	15.0	3.0	8.0	9.0	8.0	6.0	3.0	5.0	11.0	6.0
hsa-miR-766-5p	15.0	6.0	8.0	8.0	7.0	3.0	5.0	3.0	14.0	7.0	7.0	13.0	8.0	9.0
hsa-miR-548h-5p	17.0	9.0	5.0	10.0	18.0	10.0	7.0	3.0	11.0	9.0	12.0	8.0	9.0	3.0
hsa-miR-297	21.0	8.0	10.0	10.0	14.0	8.0	5.0	7.0	14.0	9.0	10.0	4.0	13.0	3.0
hsa-miR-9-5p	18.0	16.0	11.0	11.0	13.0	11.0	8.0	3.0	14.0	9.0	15.0	8.0	10.0	10.0
hsa-miR-30a-5p	91.0	53.0	66.0	55.0	64.0	58.0	34.0	33.0	76.0	40.0	24.0	34.0	37.0	48.0
hsa-miR-362-3p	15.0	10.0	8.0	10.0	10.0	21.0	3.0	7.0	15.0	7.0	8.0	8.0	5.0	10.0
hsa-miR-548q	20.0	20.0	13.0	18.0	14.0	9.0	14.0	8.0	14.0	17.0	12.0	13.0	16.0	14.0
hsa-miR-146b-3p	24.0	17.0	13.0	11.0	12.0	9.0	17.0	18.0	20.0	13.0	23.0	19.0	12.0	21.0
hsa-miR-182-5p	22.0	10.0	5.0	7.0	13.0	4.0	6.0	8.0	9.0	16.0	6.0	10.0	5.0	9.0
hsa-miR-1301-3p	8.0	9.0	8.0	8.0	11.0	3.0	5.0	7.0	11.0	2.0	4.0	4.0	7.0	2.0
hsa-miR-494-3p	2064.0	1631.0	1973.0	1916.0	1564.0	1878.0	1936.0	1751.0	1851.0	1550.0	1898.0	1795.0	2035.0	1260.0
hsa-miR-452-5p	9.0	10.0	6.0	11.0	5.0	5.0	10.0	8.0	12.0	7.0	6.0	14.0	3.0	8.0
hsa-miR-599	21.0	21.0	10.0	6.0	15.0	7.0	7.0	5.0	19.0	5.0	11.0	14.0	9.0	7.0
hsa-miR-1286	37.0	30.0	16.0	14.0	19.0	16.0	15.0	16.0	23.0	12.0	22.0	17.0	17.0	18.0
hsa-miR-501-3p	14.0	14.0	8.0	9.0	13.0	8.0	8.0	10.0	10.0	12.0	10.0	14.0	13.0	6.0
hsa-miR-1915-3p	25.0	24.0	33.0	39.0	20.0	23.0	21.0	22.0	30.0	33.0	21.0	20.0	35.0	40.0
hsa-miR-409-5p	25.0	6.0	16.0	9.0	16.0	10.0	20.0	9.0	19.0	8.0	9.0	8.0	8.0	7.0
osa-miR442	109.0	68.0	113.0	93.0	85.0	143.0	84.0	102.0	126.0	83.0	94.0	96.0	80.0	72.0
osa-miR414	74479.0	52928.0	68069.0	70506.0	61087.0	94147.0	66988.0	66060.0	71627.0	55455.0	59538.0	67672.0	57288.0	57739.0
cel-miR-254	64.0	42.0	17.0	27.0	29.0	31.0	24.0	15.0	34.0	9.0	17.0	22.0	20.0	22.0
cel-miR-248	11819.0	8988.0	9727.0	12077.0	8706.0	14547.0	7433.0	10836.0	10160.0	10561.0	8360.0	11495.0	7343.0	8283.0
ath-miR159a	5697.0	2605.0	4323.0	4581.0	3336.0	6075.0	3521.0	2825.0	4303.0	2530.0	2474.0	3451.0	3741.0	2587.0
