# Supplementary material for: Detection of Acute Radiation Sickness: A Feasibility Study in Non-Human Primates Circulating miRNAs for Triage in Radiological Events
Source: PLoS One. 2016 Dec 1;11(12):e0167333. doi: 10.1371/journal.pone.0167333 (PMC5132176; doi:10.1371/journal.pone.0167333)
Supplement: S5 File — ANOVA statistics (F- and p-values) for each miRNA sequence for each day after irradiation (day 0, 1, 3, and 7). (CSV) [file pone.0167333.s005.csv]

	Day 0	Day 0	Day 1	Day 1	Day 3	Day 3	Day 7	Day 7
	F value	p value	F value	p value	F value	p value	F value	p value
hsa-let-7a-5p	0.0071673341136953015	0.9333733367111493	0.33161968877362946	0.5727184115663051	0.1930728452984065	0.6681796959794115	0.042812665611404656	0.8392841149736638
hsa-let-7b-5p	1.392374527560919	0.2518498184570475	0.026797918709380857	0.8720167457852348	1.9204416506413507e-05	0.9965754642953576	1.2735505630532178	0.2794978903970759
hsa-let-7c-5p	0.3317081866620255	0.5710796761692698	0.3324461557586001	0.5722453241348489	0.6510692196071268	0.43543190284255545	0.6886015550944309	0.42161774797512
hsa-let-7d-5p	5.501718300922085	0.029421580724921664	1.011635647710355	0.32948102027899906	0.04082960530241018	0.8432522642887026	0.46360047285880057	0.5078930655338891
hsa-let-7g-5p	2.167850785236808	0.15648592249190402	2.2591523678742176	0.15230694048258994	1.266869279067559	0.2823629094977556	0.26347460099254905	0.6163545995185885
hsa-let-7i-5p	1.2565983763934103	0.27557604476633657	0.0076578502617250825	0.9313526922647773	0.13056030838495633	0.7241335434854839	0.4287481139683948	0.5240208224128279
hsa-miR-1-3p	5.248987499726512	0.03295147782533658	3.684958351637561	0.07291820388648067	5.532130460672529	0.036576269143878945	0.1695490228060796	0.6872212451015909
hsa-miR-15a-5p	2.4890086433901937	0.1303304440297188	0.001321834312573488	0.9714474123855276	0.8114611932703837	0.385410869430627	0.22170551473757757	0.6455463604907337
hsa-miR-15b-5p	1.287929400206843	0.2698486058125219	0.2386323075318806	0.6318233310153852	0.026756626733209436	0.8727887062106081	0.2885874459266098	0.6002018332660937
hsa-miR-16-5p	1.9043324850412284	0.18282692070276454	0.018048105068701133	0.8948065640505469	0.4692053828344957	0.5063689381375817	0.00040622639635100647	0.9842257460082583
hsa-miR-19a-3p	3.9353964211229413	0.06117643222573677	1.4034877249160478	0.2534401868666158	4.719911193250943	0.05056496617041911	0.03356230627073594	0.8574673247213365
hsa-miR-19b-3p	1.0962741890215182	0.3075747376917723	0.6731217254723246	0.4240205248409813	1.8194289407029236	0.2022854114061469	0.04481893817306905	0.8356202351443807
hsa-miR-20a-5p+hsa-miR-20b-5p	0.14567460312991667	0.7067285235668944	0.4863270601955483	0.49557973828829815	2.0039537947957413	0.18231626068140075	0.16075109759364203	0.6949778841950891
hsa-miR-21-5p	9.140219826643364	0.006714339172880504	0.23723148846536088	0.6328182635915375	0.22346359310707326	0.6448951893050854	3.264208401016746	0.09399817695414643
hsa-miR-22-3p	7.144883870180429	0.014615543600252981	0.16930238755360624	0.6861914958877223	0.0724786445011949	0.7923346165759886	6.783989987309528	0.021814343199123756
hsa-miR-23a-3p	0.7206356657740899	0.4059820416242734	4.639641529086765	0.04683165582090994	8.617525962146928	0.012474401898268171	1.611035590955608	0.22659981988376912
hsa-miR-25-3p	1.7855922537358402	0.19646965274136166	1.4597153220005759	0.24453023041716532	0.0017388133006406507	0.9674243718934304	2.5290124007486776	0.1357846192602641
hsa-miR-26a-5p	2.4708250272981953	0.13166371745708014	0.003358595487853744	0.9545033690406252	0.4875726643016776	0.4983206556820964	0.5982117675823045	0.4530965062144715
hsa-miR-26b-5p	1.6769509341754754	0.21008048727151843	2.2680891079116674	0.15154934367541337	0.1460674616356579	0.7090045626970669	1.4891726741709774	0.24401936313180442
hsa-miR-29a-3p	0.5115938736044064	0.48271675774411016	0.09260014661316444	0.7648193560191872	1.1899775422867458	0.29675353313866565	0.2037268464877053	0.6591669489934615
hsa-miR-30b-5p	0.39687265603657507	0.535840556197101	0.0047506582670030105	0.9459033585660097	0.5959268636054009	0.45507088103580473	0.016180754084486097	0.9007257896244683
hsa-miR-30d-5p	7.44388250103857	0.012948010965181942	0.48248284422213245	0.4972633050370463	0.14405631356246734	0.7109127578076615	0.007082086354508673	0.9342152312239491
hsa-miR-92a-3p	1.8750738332942318	0.18607666013954552	1.3448735491825028	0.26319021458951825	0.22203877063587876	0.6459418450009515	2.374530201473418	0.14731106629396043
hsa-miR-93-5p	2.9547223428707543	0.10106831365834153	1.374203966257408	0.25825037943643975	0.6221125414640034	0.44556680941438354	0.0006998006341955448	0.9792972020615239
hsa-miR-106a-5p+hsa-miR-17-5p	3.0080223539367945	0.0982408685608066	1.600319368502791	0.2239727300470126	0.9473596127763079	0.3496044741320465	0.209518512033176	0.6547016103532697
hsa-miR-122-5p	1.416916228870228	0.24784948360268363	0.6422428340566575	0.43464057448050886	0.10653952421558166	0.7497411047254381	3.78956860478319	0.07350922767673722
hsa-miR-125b-5p	0.15986242027667993	0.6935212432232616	0.13254321451369902	0.720575951252593	0.6443435058560416	0.4377521052764821	1.5388158831069059	0.23671639095164107
hsa-miR-126-3p	0.3030888264852857	0.5880496020007244	5.023206285383604	0.03954305277210664	1.8990532038707837	0.1933378464029011	0.28591838815712656	0.601874273786684
hsa-miR-128-3p	2.1521234691945965	0.15792224061214505	2.66766252062829	0.12192698796295699	2.3390276633265086	0.15209183052819578	0.4305777198900096	0.5231508448161698
hsa-miR-142-3p	0.6069907781634966	0.44504452375104364	1.6742615770761893	0.21405551717852445	1.2725196243053607	0.2813438940308608	0.16069125819110222	0.6950314839462606
hsa-miR-143-3p	1.2012251237436828	0.286099584831579	2.0318855497161703	0.17324634463168107	0.20719353053736234	0.657101842081796	0.3328061406741609	0.5738659150933088
hsa-miR-144-3p	0.02924376363310062	0.8659356795512732	0.9026963844459801	0.35619172425091905	0.9758643254050947	0.3427225838505031	0.5317278467394538	0.47881394561070145
hsa-miR-145-5p	4.5651138598385685	0.04517280012871163	0.16019241197150966	0.6942725370871787	3.5242307559292315e-06	0.9985329850541367	2.418403393240951	0.14391750800273106
hsa-miR-146a-5p	0.5226243631038109	0.4780941025331632	0.008729715969204084	0.9267196020909068	3.6081176997451747	0.08179436234893381	3.0505701197951813	0.10427690244735087
hsa-miR-148a-3p	2.494028830812289	0.12996519465238768	0.11949185519312482	0.7340894471753526	3.1601561466797543	0.10078467368288173	0.056360986022952864	0.8160432452851999
hsa-miR-150-5p	0.6555031777318568	0.4276800827684215	14.408763641316549	0.001586437335298531	13.072008878976996	0.0035435392793970364	12.195629040930685	0.003972849499153311
hsa-miR-185-5p	0.11905203455705629	0.7336671449213956	4.1038341858664635	0.05979754617324674	6.53719905191558	0.025149398933848377	9.12501132140953	0.009838071355119507
hsa-miR-191-5p	2.5745121775437876	0.12427293808020078	0.14979582343172607	0.7038299910255077	0.6811436122745602	0.4252965073128035	0.842858724030574	0.37529978600749475
hsa-miR-199a-3p+hsa-miR-199b-3p	6.995840972095405	0.015535560117354547	0.13915577170118112	0.7140176134960792	2.0335102009078585	0.17935779362760157	0.07857474960300621	0.7836492734536764
hsa-miR-206	4.687277485992254	0.0426548639729976	4.542590798519636	0.0489159687817658	6.348794622937752	0.02692494524180868	0.09073384336936807	0.7680102668208
hsa-miR-223-3p	4.469158696301565	0.04726960712854353	4.243729785837382	0.05604680877164967	0.705939087264304	0.41722178270336063	0.10378868056074138	0.7524516542771383
hsa-miR-302d-3p	4.101022383746299	0.05641305343000353	2.565372760744183	0.1287831314670713	0.6834072449176661	0.42454903449387166	0.24925638238565812	0.6259411965160148
hsa-miR-342-3p	1.3875877462164012	0.25263982180389793	0.2367783189805023	0.6331409124849461	7.1076074930042115	0.020561823958491158	2.1220045727157646	0.1689229699603288
hsa-miR-378e	3.217685328151228	0.08798113785968348	0.0018008638799259333	0.9666757352689949	0.49951450370142836	0.4932095594484298	0.009520869829211373	0.9237581804291071
hsa-miR-422a	5.088597414376874	0.03543956707658708	1.9229581415631911	0.18454948646984398	0.018072676753018043	0.8952873340308105	0.5395035248401263	0.47567965205542995
hsa-miR-423-5p	6.327684610238945	0.020542071245233724	0.301087167171067	0.5907771714705753	0.0010952261074337855	0.9741435636699859	1.192854422659273	0.2945821771592143
hsa-miR-451a	4.009228394517046	0.05899820384509494	1.2184985854207824	0.2859809270691375	0.02153825699660989	0.8857588551964708	0.5903282103184444	0.45602343858794125
hsa-miR-494-3p	6.956818450201132	0.01578703054594192	0.01328936972873948	0.9096579421634506	0.2961101488264756	0.5962976593641541	0.00023855118304188586	0.9879116057337193
hsa-miR-520f-3p	0.6598003267057894	0.4261936955838428	0.8624379352967206	0.3668566486007141	0.015169776980850877	0.9040147569052144	7.354911423079982	0.01778249068661011
hsa-miR-574-5p	0.47371333448918573	0.49918994322978705	46.61252471514408	4.063402303300262e-06	1.331940930389122	0.27092768006335055	0.46572903659581344	0.506937372818517
hsa-miR-579-3p	0.15232291288322208	0.7004510175025719	0.45270379909740655	0.510655338094933	1.1277861951717887	0.30915366620459145	1.064904994087523	0.32091625412386215
hsa-miR-585-3p	6.299031532346722	0.02079412465640607	3.291280793075311	0.0884445478037691	1.1445197283555637	0.3057465786087516	0.544689139651651	0.47360887913853633
hsa-miR-1246	3.0651793143084674	0.09531127191962552	0.054676115989261954	0.8180831159283924	0.3757669651584512	0.5513187285685293	0.2311586639999117	0.6386565633744141
hsa-miR-1253	4.331500577291768	0.05047454342397423	0.2629335623195763	0.6151182020884198	0.5246315208868607	0.48275609104119144	0.6272819071051776	0.442567094534685
hsa-miR-1283	10.395616121496792	0.004254219697861521	0.6883832603201923	0.41892216681318817	2.4483198439412917	0.14362713095426843	1.4249192457219595	0.2539241215180637
hsa-miR-1976	1.4491961194914245	0.2427121915346327	0.3710851818412292	0.550965874454206	0.4645864796864211	0.5084298160722311	0.2775231392988314	0.6072018352222628
hsa-miR-3065-5p	5.319700352094455	0.03191779974146308	1.5025306187878695	0.2380192921773179	0.0815630264045586	0.7800601334551189	0.6984166137695135	0.4184119366310462
hsa-miR-3144-3p	5.493849242447539	0.029524821749004584	1.2914264689030899	0.2725202391857245	0.4137017364052185	0.5321954593837712	0.05349790079617597	0.8206853854139439
hsa-miR-4454+hsa-miR-7975	0.36787836870337404	0.5509864048124677	0.049115927350443254	0.8274126280489403	2.7623032385048463	0.12238894999360782	2.4147625222388016	0.14419538819747094
